# Supplementary material for: Asymmetrical lineage introgression and recombination in populations of Aspergillus flavus: Implications for biological control
Source: PLoS One. 2022 Oct 27;17(10):e0276556. doi: 10.1371/journal.pone.0276556 (PMC9620740; doi:10.1371/journal.pone.0276556)
Supplement: S1 Table — (XLSX) [file pone.0276556.s016.xlsx]

## Sheet: S1 Table
Supplementary S1 Table. State, substrate, treatment, lineage, sampling period, mating type, AF cluster and GWH for the 815 A. flavus strains examined in this study.
Strain	GWH	State	Substrate	Treatment	Treated / Untreated	Lineage (Phylogeny)	Lineage (STRUCTURE)	Mating type	Sampling period	AF cluster	Accession	SPUID	Organism	Tax ID	Strain	Object ID	URL	Object IDs and corresponding URLs:
IC18280	H120	AR	Soil	AF36	Treated	IC	IC	MAT1-2	Post 1-year	Full	SAMN26895113	IC18280	Aspergillus flavus	5059	IC18280	26895113	https://www.ncbi.nlm.nih.gov/sra/26895113	26895113: https://www.ncbi.nlm.nih.gov/sra/26895113
IC18060	H235	AR	Soil	Afla-Guard	Treated	IC	IC	MAT1-2	Post 1-year	Full	SAMN26895114	IC18060	Aspergillus flavus	5059	IC18060	26895114	https://www.ncbi.nlm.nih.gov/sra/26895114	26895114: https://www.ncbi.nlm.nih.gov/sra/26895114
IC18059	H236	AR	Soil	Afla-Guard	Treated	IC	IC	MAT1-2	Post 1-year	Full	SAMN26895115	IC18059	Aspergillus flavus	5059	IC18059	26895115	https://www.ncbi.nlm.nih.gov/sra/26895115	26895115: https://www.ncbi.nlm.nih.gov/sra/26895115
IC18598	H242	AR	Soil	Afla-Guard	Treated	IC	IC	MAT1-2	Post 1-year	Full	SAMN26895116	IC18598	Aspergillus flavus	5059	IC18598	26895116	https://www.ncbi.nlm.nih.gov/sra/26895116	26895116: https://www.ncbi.nlm.nih.gov/sra/26895116
IC18097	H244	AR	Soil	Untreated	Untreated	IC	IC	MAT1-2	Post 1-year	Full	SAMN26895117	IC18097	Aspergillus flavus	5059	IC18097	26895117	https://www.ncbi.nlm.nih.gov/sra/26895117	26895117: https://www.ncbi.nlm.nih.gov/sra/26895117
IC18070	H245	AR	Soil	AF36	Treated	IC	IC	MAT1-2	Post 1-year	Full	SAMN26895118	IC18070	Aspergillus flavus	5059	IC18070	26895118	https://www.ncbi.nlm.nih.gov/sra/26895118	26895118: https://www.ncbi.nlm.nih.gov/sra/26895118
IC18283	H246	AR	Soil	AF36	Treated	IC	IC	MAT1-2	Post 1-year	Full	SAMN26895119	IC18283	Aspergillus flavus	5059	IC18283	26895119	https://www.ncbi.nlm.nih.gov/sra/26895119	26895119: https://www.ncbi.nlm.nih.gov/sra/26895119
IC18065	H251	AR	Soil	Afla-Guard	Treated	IC	IC	MAT1-2	Post 1-year	Full	SAMN26895120	IC18065	Aspergillus flavus	5059	IC18065	26895120	https://www.ncbi.nlm.nih.gov/sra/26895120	26895120: https://www.ncbi.nlm.nih.gov/sra/26895120
IC18071	H252	AR	Soil	AF36	Treated	IC	IC	MAT1-1	Post 1-year	Full	SAMN26895121	IC18071	Aspergillus flavus	5059	IC18071	26895121	https://www.ncbi.nlm.nih.gov/sra/26895121	26895121: https://www.ncbi.nlm.nih.gov/sra/26895121
IC18064	H267	AR	Soil	Afla-Guard	Treated	IC	IC	MAT1-2	Post 1-year	Full	SAMN26895122	IC18064	Aspergillus flavus	5059	IC18064	26895122	https://www.ncbi.nlm.nih.gov/sra/26895122	26895122: https://www.ncbi.nlm.nih.gov/sra/26895122
IC18096	H282	AR	Soil	Untreated	Untreated	IC	IC	MAT1-1	Post 1-year	Full	SAMN26895123	IC18096	Aspergillus flavus	5059	IC18096	26895123	https://www.ncbi.nlm.nih.gov/sra/26895123	26895123: https://www.ncbi.nlm.nih.gov/sra/26895123
IC18602	H285	AR	Soil	Afla-Guard	Treated	IC	IC	MAT1-1	Post 1-year	Full	SAMN26895124	IC18602	Aspergillus flavus	5059	IC18602	26895124	https://www.ncbi.nlm.nih.gov/sra/26895124	26895124: https://www.ncbi.nlm.nih.gov/sra/26895124
IC18079	H286	AR	Soil	Untreated	Untreated	IC	IC	MAT1-1	Post 1-year	Full	SAMN26895125	IC18079	Aspergillus flavus	5059	IC18079	26895125	https://www.ncbi.nlm.nih.gov/sra/26895125	26895125: https://www.ncbi.nlm.nih.gov/sra/26895125
IC18066	H287	AR	Soil	AF36	Treated	IC	IC	MAT1-1	Post 1-year	Full	SAMN26895126	IC18066	Aspergillus flavus	5059	IC18066	26895126	https://www.ncbi.nlm.nih.gov/sra/26895126	26895126: https://www.ncbi.nlm.nih.gov/sra/26895126
IC18600	H288	AR	Soil	Afla-Guard	Treated	IC	IC	MAT1-2	Post 1-year	Full	SAMN26895127	IC18600	Aspergillus flavus	5059	IC18600	26895127	https://www.ncbi.nlm.nih.gov/sra/26895127	26895127: https://www.ncbi.nlm.nih.gov/sra/26895127
IC18077	H289	AR	Soil	Untreated	Untreated	IC	IC	MAT1-2	Post 1-year	Full	SAMN26895128	IC18077	Aspergillus flavus	5059	IC18077	26895128	https://www.ncbi.nlm.nih.gov/sra/26895128	26895128: https://www.ncbi.nlm.nih.gov/sra/26895128
IC18339	H299	AR	kernel	Afla-Guard	Treated	IC	IC	MAT1-1	Post 1-year	Full	SAMN26895129	IC18339	Aspergillus flavus	5059	IC18339	26895129	https://www.ncbi.nlm.nih.gov/sra/26895129	26895129: https://www.ncbi.nlm.nih.gov/sra/26895129
IC18330	H300	AR	kernel	Afla-Guard	Treated	IC	IC	MAT1-1	Post 1-year	Full	SAMN26895130	IC18330	Aspergillus flavus	5059	IC18330	26895130	https://www.ncbi.nlm.nih.gov/sra/26895130	26895130: https://www.ncbi.nlm.nih.gov/sra/26895130
IC18092	H301	AR	Soil	Untreated	Untreated	IC	IC	MAT1-1	Post 1-year	Full	SAMN26895131	IC18092	Aspergillus flavus	5059	IC18092	26895131	https://www.ncbi.nlm.nih.gov/sra/26895131	26895131: https://www.ncbi.nlm.nih.gov/sra/26895131
IC18093	H302	AR	Soil	Untreated	Untreated	IC	IC	MAT1-1	Post 1-year	Full	SAMN26895132	IC18093	Aspergillus flavus	5059	IC18093	26895132	https://www.ncbi.nlm.nih.gov/sra/26895132	26895132: https://www.ncbi.nlm.nih.gov/sra/26895132
IC18124	H307	AR	kernel	AF36	Treated	IC	IC	MAT1-1	Post 1-year	Full	SAMN26895133	IC18124	Aspergillus flavus	5059	IC18124	26895133	https://www.ncbi.nlm.nih.gov/sra/26895133	26895133: https://www.ncbi.nlm.nih.gov/sra/26895133
IC18148	H308	AR	kernel	Afla-Guard	Treated	IC	IC	MAT1-1	Post 1-year	Full	SAMN26895134	IC18148	Aspergillus flavus	5059	IC18148	26895134	https://www.ncbi.nlm.nih.gov/sra/26895134	26895134: https://www.ncbi.nlm.nih.gov/sra/26895134
IC18363	H309	AR	kernel	Afla-Guard	Treated	IC	IC	MAT1-1	Post 1-year	Full	SAMN26895135	IC18363	Aspergillus flavus	5059	IC18363	26895135	https://www.ncbi.nlm.nih.gov/sra/26895135	26895135: https://www.ncbi.nlm.nih.gov/sra/26895135
IC18364	H310	AR	kernel	Afla-Guard	Treated	IC	IC	MAT1-1	Post 1-year	Full	SAMN26895136	IC18364	Aspergillus flavus	5059	IC18364	26895136	https://www.ncbi.nlm.nih.gov/sra/26895136	26895136: https://www.ncbi.nlm.nih.gov/sra/26895136
IC18139	H311	AR	kernel	Afla-Guard	Treated	IC	IC	MAT1-1	Post 1-year	Full	SAMN26895137	IC18139	Aspergillus flavus	5059	IC18139	26895137	https://www.ncbi.nlm.nih.gov/sra/26895137	26895137: https://www.ncbi.nlm.nih.gov/sra/26895137
IC18129	H312	AR	kernel	Afla-Guard	Treated	IC	IC	MAT1-1	Post 1-year	Full	SAMN26895138	IC18129	Aspergillus flavus	5059	IC18129	26895138	https://www.ncbi.nlm.nih.gov/sra/26895138	26895138: https://www.ncbi.nlm.nih.gov/sra/26895138
IC18123	H313	AR	kernel	Afla-Guard	Treated	IC	IC	MAT1-1	Post 1-year	Full	SAMN26895139	IC18123	Aspergillus flavus	5059	IC18123	26895139	https://www.ncbi.nlm.nih.gov/sra/26895139	26895139: https://www.ncbi.nlm.nih.gov/sra/26895139
IC18134	H314	AR	kernel	Afla-Guard	Treated	IC	IC	MAT1-1	Post 1-year	Full	SAMN26895140	IC18134	Aspergillus flavus	5059	IC18134	26895140	https://www.ncbi.nlm.nih.gov/sra/26895140	26895140: https://www.ncbi.nlm.nih.gov/sra/26895140
IC18141	H315	AR	kernel	Afla-Guard	Treated	IC	IC	MAT1-1	Post 1-year	Full	SAMN26895141	IC18141	Aspergillus flavus	5059	IC18141	26895141	https://www.ncbi.nlm.nih.gov/sra/26895141	26895141: https://www.ncbi.nlm.nih.gov/sra/26895141
IC18128	H316	AR	kernel	Afla-Guard	Treated	IC	IC	MAT1-1	Post 1-year	Full	SAMN26895142	IC18128	Aspergillus flavus	5059	IC18128	26895142	https://www.ncbi.nlm.nih.gov/sra/26895142	26895142: https://www.ncbi.nlm.nih.gov/sra/26895142
IC18110	H317	AR	Soil	Afla-Guard	Treated	IC	IC	MAT1-1	Post 1-year	Full	SAMN26895143	IC18110	Aspergillus flavus	5059	IC18110	26895143	https://www.ncbi.nlm.nih.gov/sra/26895143	26895143: https://www.ncbi.nlm.nih.gov/sra/26895143
IC18138	H318	AR	kernel	Afla-Guard	Treated	IC	IC	MAT1-1	Post 1-year	Full	SAMN26895144	IC18138	Aspergillus flavus	5059	IC18138	26895144	https://www.ncbi.nlm.nih.gov/sra/26895144	26895144: https://www.ncbi.nlm.nih.gov/sra/26895144
IC7716	H115	AR	Soil	Untreated	Untreated	IC	IC	MAT1-2	Pre-application	Full	SAMN26895176	IC7716	Aspergillus flavus	5059	IC7716	26895176	https://www.ncbi.nlm.nih.gov/sra/26895176	26895176: https://www.ncbi.nlm.nih.gov/sra/26895176
IC7679	H1	AR	Soil	Untreated	Untreated	IC	IC	MAT1-1	Pre-application	Full	SAMN26895177	IC7679	Aspergillus flavus	5059	IC7679	26895177	https://www.ncbi.nlm.nih.gov/sra/26895177	26895177: https://www.ncbi.nlm.nih.gov/sra/26895177
IC7723	H136	AR	Soil	Untreated	Untreated	IC	IC	MAT1-1	Pre-application	Full	SAMN26895178	IC7723	Aspergillus flavus	5059	IC7723	26895178	https://www.ncbi.nlm.nih.gov/sra/26895178	26895178: https://www.ncbi.nlm.nih.gov/sra/26895178
IC7674	H222	AR	Soil	Untreated	Untreated	IC	IC	MAT1-1	Pre-application	Full	SAMN26895179	IC7674	Aspergillus flavus	5059	IC7674	26895179	https://www.ncbi.nlm.nih.gov/sra/26895179	26895179: https://www.ncbi.nlm.nih.gov/sra/26895179
IC7645	H229	AR	Soil	Untreated	Untreated	IC	IC	MAT1-1	Pre-application	Full	SAMN26895180	IC7645	Aspergillus flavus	5059	IC7645	26895180	https://www.ncbi.nlm.nih.gov/sra/26895180	26895180: https://www.ncbi.nlm.nih.gov/sra/26895180
IC7677	H229	AR	Soil	Untreated	Untreated	IC	IC	MAT1-2	Pre-application	Full	SAMN26895181	IC7677	Aspergillus flavus	5059	IC7677	26895181	https://www.ncbi.nlm.nih.gov/sra/26895181	26895181: https://www.ncbi.nlm.nih.gov/sra/26895181
IC7673	H233	AR	Soil	Untreated	Untreated	IC	IC	MAT1-2	Pre-application	Full	SAMN26895182	IC7673	Aspergillus flavus	5059	IC7673	26895182	https://www.ncbi.nlm.nih.gov/sra/26895182	26895182: https://www.ncbi.nlm.nih.gov/sra/26895182
IC7642	H234	AR	Soil	Untreated	Untreated	IC	IC	MAT1-2	Pre-application	Full	SAMN26895183	IC7642	Aspergillus flavus	5059	IC7642	26895183	https://www.ncbi.nlm.nih.gov/sra/26895183	26895183: https://www.ncbi.nlm.nih.gov/sra/26895183
IC7714	H243	AR	Soil	Untreated	Untreated	IC	IC	MAT1-2	Pre-application	Full	SAMN26895184	IC7714	Aspergillus flavus	5059	IC7714	26895184	https://www.ncbi.nlm.nih.gov/sra/26895184	26895184: https://www.ncbi.nlm.nih.gov/sra/26895184
IC7719	H259	AR	Soil	Untreated	Untreated	IC	IC	MAT1-1	Pre-application	Full	SAMN26895185	IC7719	Aspergillus flavus	5059	IC7719	26895185	https://www.ncbi.nlm.nih.gov/sra/26895185	26895185: https://www.ncbi.nlm.nih.gov/sra/26895185
IC7717	H260	AR	Soil	Untreated	Untreated	IC	IC	MAT1-1	Pre-application	Full	SAMN26895186	IC7717	Aspergillus flavus	5059	IC7717	26895186	https://www.ncbi.nlm.nih.gov/sra/26895186	26895186: https://www.ncbi.nlm.nih.gov/sra/26895186
IC7720	H262	AR	Soil	Untreated	Untreated	IC	IC	MAT1-1	Pre-application	Full	SAMN26895187	IC7720	Aspergillus flavus	5059	IC7720	26895187	https://www.ncbi.nlm.nih.gov/sra/26895187	26895187: https://www.ncbi.nlm.nih.gov/sra/26895187
IC7644	H263	AR	Soil	Untreated	Untreated	IC	IC	MAT1-1	Pre-application	Full	SAMN26895188	IC7644	Aspergillus flavus	5059	IC7644	26895188	https://www.ncbi.nlm.nih.gov/sra/26895188	26895188: https://www.ncbi.nlm.nih.gov/sra/26895188
IC7646	H264	AR	Soil	Untreated	Untreated	IC	IC	MAT1-1	Pre-application	Full	SAMN26895189	IC7646	Aspergillus flavus	5059	IC7646	26895189	https://www.ncbi.nlm.nih.gov/sra/26895189	26895189: https://www.ncbi.nlm.nih.gov/sra/26895189
IC7715	H269	AR	Soil	Untreated	Untreated	IC	IC	MAT1-1	Pre-application	Full	SAMN26895190	IC7715	Aspergillus flavus	5059	IC7715	26895190	https://www.ncbi.nlm.nih.gov/sra/26895190	26895190: https://www.ncbi.nlm.nih.gov/sra/26895190
IC7718	H269	AR	Soil	Untreated	Untreated	IC	IC	MAT1-1	Pre-application	Full	SAMN26895191	IC7718	Aspergillus flavus	5059	IC7718	26895191	https://www.ncbi.nlm.nih.gov/sra/26895191	26895191: https://www.ncbi.nlm.nih.gov/sra/26895191
IC7721	H276	AR	Soil	Untreated	Untreated	IC	IC	MAT1-1	Pre-application	Full	SAMN26895192	IC7721	Aspergillus flavus	5059	IC7721	26895192	https://www.ncbi.nlm.nih.gov/sra/26895192	26895192: https://www.ncbi.nlm.nih.gov/sra/26895192
IC7722	H297	AR	Soil	Untreated	Untreated	IC	IC	MAT1-2	Pre-application	Full	SAMN26895193	IC7722	Aspergillus flavus	5059	IC7722	26895193	https://www.ncbi.nlm.nih.gov/sra/26895193	26895193: https://www.ncbi.nlm.nih.gov/sra/26895193
IC7638	H320	AR	Soil	Untreated	Untreated	IC	IC	MAT1-1	Pre-application	Full	SAMN26895194	IC7638	Aspergillus flavus	5059	IC7638	26895194	https://www.ncbi.nlm.nih.gov/sra/26895194	26895194: https://www.ncbi.nlm.nih.gov/sra/26895194
IC7647	H325	AR	Soil	Untreated	Untreated	IC	IC	MAT1-2	Pre-application	Full	SAMN26895195	IC7647	Aspergillus flavus	5059	IC7647	26895195	https://www.ncbi.nlm.nih.gov/sra/26895195	26895195: https://www.ncbi.nlm.nih.gov/sra/26895195
IC7675	H326	AR	Soil	Untreated	Untreated	IC	IC	MAT1-1	Pre-application	Full	SAMN26895196	IC7675	Aspergillus flavus	5059	IC7675	26895196	https://www.ncbi.nlm.nih.gov/sra/26895196	26895196: https://www.ncbi.nlm.nih.gov/sra/26895196
IC7672	H327	AR	Soil	Untreated	Untreated	IC	IC	MAT1-1	Pre-application	Full	SAMN26895197	IC7672	Aspergillus flavus	5059	IC7672	26895197	https://www.ncbi.nlm.nih.gov/sra/26895197	26895197: https://www.ncbi.nlm.nih.gov/sra/26895197
IC7676	H343	AR	Soil	Untreated	Untreated	IC	IC	MAT1-1	Pre-application	Full	SAMN26895198	IC7676	Aspergillus flavus	5059	IC7676	26895198	https://www.ncbi.nlm.nih.gov/sra/26895198	26895198: https://www.ncbi.nlm.nih.gov/sra/26895198
IC7680	H344	AR	Soil	Untreated	Untreated	IC	IC	MAT1-2	Pre-application	Full	SAMN26895199	IC7680	Aspergillus flavus	5059	IC7680	26895199	https://www.ncbi.nlm.nih.gov/sra/26895199	26895199: https://www.ncbi.nlm.nih.gov/sra/26895199
IC7678	H345	AR	Soil	Untreated	Untreated	IC	IC	MAT1-1	Pre-application	Full	SAMN26895200	IC7678	Aspergillus flavus	5059	IC7678	26895200	https://www.ncbi.nlm.nih.gov/sra/26895200	26895200: https://www.ncbi.nlm.nih.gov/sra/26895200
IC7681	H347	AR	Soil	Untreated	Untreated	IC	IC	MAT1-1	Pre-application	Full	SAMN26895201	IC7681	Aspergillus flavus	5059	IC7681	26895201	https://www.ncbi.nlm.nih.gov/sra/26895201	26895201: https://www.ncbi.nlm.nih.gov/sra/26895201
IC7640	H348	AR	Soil	Untreated	Untreated	IC	IC	MAT1-2	Pre-application	Full	SAMN26895202	IC7640	Aspergillus flavus	5059	IC7640	26895202	https://www.ncbi.nlm.nih.gov/sra/26895202	26895202: https://www.ncbi.nlm.nih.gov/sra/26895202
IC7639	H349	AR	Soil	Untreated	Untreated	IC	IC	MAT1-1	Pre-application	Full	SAMN26895203	IC7639	Aspergillus flavus	5059	IC7639	26895203	https://www.ncbi.nlm.nih.gov/sra/26895203	26895203: https://www.ncbi.nlm.nih.gov/sra/26895203
IC15701	H115	IN	Soil	AF36	Treated	IC	IC	MAT1-1	Post 1-year	Full	SAMN26895269	IC15701	Aspergillus flavus	5059	IC15701	26895269	https://www.ncbi.nlm.nih.gov/sra/26895269	26895269: https://www.ncbi.nlm.nih.gov/sra/26895269
IC15703	H115	IN	Soil	AF36	Treated	IC	IC	MAT1-2	Post 1-year	Full	SAMN26895270	IC15703	Aspergillus flavus	5059	IC15703	26895270	https://www.ncbi.nlm.nih.gov/sra/26895270	26895270: https://www.ncbi.nlm.nih.gov/sra/26895270
IC15704	H115	IN	Soil	AF36	Treated	IC	IC	MAT1-2	Post 1-year	Full	SAMN26895271	IC15704	Aspergillus flavus	5059	IC15704	26895271	https://www.ncbi.nlm.nih.gov/sra/26895271	26895271: https://www.ncbi.nlm.nih.gov/sra/26895271
IC15702	H140	IN	Soil	AF36	Treated	IC	IC	MAT1-2	Post 1-year	Full	SAMN26895272	IC15702	Aspergillus flavus	5059	IC15702	26895272	https://www.ncbi.nlm.nih.gov/sra/26895272	26895272: https://www.ncbi.nlm.nih.gov/sra/26895272
IC15730	H140	IN	Soil	Afla-Guard	Treated	IC	IC	MAT1-1	Post 1-year	Full	SAMN26895273	IC15730	Aspergillus flavus	5059	IC15730	26895273	https://www.ncbi.nlm.nih.gov/sra/26895273	26895273: https://www.ncbi.nlm.nih.gov/sra/26895273
IC15744	H140	IN	Soil	Afla-Guard	Treated	IC	IC	MAT1-1	Post 1-year	Full	SAMN26895274	IC15744	Aspergillus flavus	5059	IC15744	26895274	https://www.ncbi.nlm.nih.gov/sra/26895274	26895274: https://www.ncbi.nlm.nih.gov/sra/26895274
IC15745	H140	IN	Soil	Afla-Guard	Treated	IC	IC	MAT1-1	Post 1-year	Full	SAMN26895275	IC15745	Aspergillus flavus	5059	IC15745	26895275	https://www.ncbi.nlm.nih.gov/sra/26895275	26895275: https://www.ncbi.nlm.nih.gov/sra/26895275
IC15756	H140	IN	Soil	Untreated	Untreated	IC	IC	MAT1-1	Post 1-year	Full	SAMN26895276	IC15756	Aspergillus flavus	5059	IC15756	26895276	https://www.ncbi.nlm.nih.gov/sra/26895276	26895276: https://www.ncbi.nlm.nih.gov/sra/26895276
IC15760	H140	IN	Soil	Untreated	Untreated	IC	IC	MAT1-1	Post 1-year	Full	SAMN26895277	IC15760	Aspergillus flavus	5059	IC15760	26895277	https://www.ncbi.nlm.nih.gov/sra/26895277	26895277: https://www.ncbi.nlm.nih.gov/sra/26895277
IC15757	H146	IN	Soil	Untreated	Untreated	IC	IC	MAT1-1	Post 1-year	Full	SAMN26895278	IC15757	Aspergillus flavus	5059	IC15757	26895278	https://www.ncbi.nlm.nih.gov/sra/26895278	26895278: https://www.ncbi.nlm.nih.gov/sra/26895278
IC15764	H148	IN	Soil	Untreated	Untreated	IC	IC	MAT1-1	Post 1-year	Full	SAMN26895279	IC15764	Aspergillus flavus	5059	IC15764	26895279	https://www.ncbi.nlm.nih.gov/sra/26895279	26895279: https://www.ncbi.nlm.nih.gov/sra/26895279
IC15700	H151	IN	Soil	AF36	Treated	IC	IC	MAT1-2	Post 1-year	Full	SAMN26895280	IC15700	Aspergillus flavus	5059	IC15700	26895280	https://www.ncbi.nlm.nih.gov/sra/26895280	26895280: https://www.ncbi.nlm.nih.gov/sra/26895280
IC15749	H160	IN	Soil	Afla-Guard	Treated	IC	IC	MAT1-1	Post 1-year	Full	SAMN26895281	IC15749	Aspergillus flavus	5059	IC15749	26895281	https://www.ncbi.nlm.nih.gov/sra/26895281	26895281: https://www.ncbi.nlm.nih.gov/sra/26895281
IC15762	H161	IN	Soil	Untreated	Untreated	IC	IC	MAT1-1	Post 1-year	Full	SAMN26895282	IC15762	Aspergillus flavus	5059	IC15762	26895282	https://www.ncbi.nlm.nih.gov/sra/26895282	26895282: https://www.ncbi.nlm.nih.gov/sra/26895282
IC15755	H163	IN	Soil	Untreated	Untreated	IC	IC	MAT1-1	Post 1-year	Full	SAMN26895283	IC15755	Aspergillus flavus	5059	IC15755	26895283	https://www.ncbi.nlm.nih.gov/sra/26895283	26895283: https://www.ncbi.nlm.nih.gov/sra/26895283
IC15750	H167	IN	Soil	Afla-Guard	Treated	IC	IC	MAT1-1	Post 1-year	Full	SAMN26895284	IC15750	Aspergillus flavus	5059	IC15750	26895284	https://www.ncbi.nlm.nih.gov/sra/26895284	26895284: https://www.ncbi.nlm.nih.gov/sra/26895284
IC15763	H168	IN	Soil	Untreated	Untreated	IC	IC	MAT1-1	Post 1-year	Full	SAMN26895285	IC15763	Aspergillus flavus	5059	IC15763	26895285	https://www.ncbi.nlm.nih.gov/sra/26895285	26895285: https://www.ncbi.nlm.nih.gov/sra/26895285
IC15765	H170	IN	Soil	Untreated	Untreated	IC	IC	MAT1-1	Post 1-year	Full	SAMN26895286	IC15765	Aspergillus flavus	5059	IC15765	26895286	https://www.ncbi.nlm.nih.gov/sra/26895286	26895286: https://www.ncbi.nlm.nih.gov/sra/26895286
IC15706	H277	IN	Soil	AF36	Treated	IC	IC	MAT1-1	Post 1-year	Full	SAMN26895287	IC15706	Aspergillus flavus	5059	IC15706	26895287	https://www.ncbi.nlm.nih.gov/sra/26895287	26895287: https://www.ncbi.nlm.nih.gov/sra/26895287
IC15720	H324	IN	Soil	Afla-Guard	Treated	IC	IC	MAT1-2	Post 1-year	Full	SAMN26895288	IC15720	Aspergillus flavus	5059	IC15720	26895288	https://www.ncbi.nlm.nih.gov/sra/26895288	26895288: https://www.ncbi.nlm.nih.gov/sra/26895288
IC7086	H107	IN	Soil	Untreated	Untreated	IC	IB	MAT1-1	Pre-application	Full	SAMN26895301	IC7086	Aspergillus flavus	5059	IC7086	26895301	https://www.ncbi.nlm.nih.gov/sra/26895301	26895301: https://www.ncbi.nlm.nih.gov/sra/26895301
IC7170	H108	IN	Soil	Untreated	Untreated	IC	IC	MAT1-1	Pre-application	Full	SAMN26895302	IC7170	Aspergillus flavus	5059	IC7170	26895302	https://www.ncbi.nlm.nih.gov/sra/26895302	26895302: https://www.ncbi.nlm.nih.gov/sra/26895302
IC6860	H140	IN	Soil	Untreated	Untreated	IC	IC	MAT1-1	Pre-application	Full	SAMN26895303	IC6860	Aspergillus flavus	5059	IC6860	26895303	https://www.ncbi.nlm.nih.gov/sra/26895303	26895303: https://www.ncbi.nlm.nih.gov/sra/26895303
IC6862	H140	IN	Soil	Untreated	Untreated	IC	IC	MAT1-1	Pre-application	Full	SAMN26895304	IC6862	Aspergillus flavus	5059	IC6862	26895304	https://www.ncbi.nlm.nih.gov/sra/26895304	26895304: https://www.ncbi.nlm.nih.gov/sra/26895304
IC6864	H140	IN	Soil	Untreated	Untreated	IC	IC	MAT1-1	Pre-application	Full	SAMN26895305	IC6864	Aspergillus flavus	5059	IC6864	26895305	https://www.ncbi.nlm.nih.gov/sra/26895305	26895305: https://www.ncbi.nlm.nih.gov/sra/26895305
IC6865	H140	IN	Soil	Untreated	Untreated	IC	IC	MAT1-1	Pre-application	Full	SAMN26895306	IC6865	Aspergillus flavus	5059	IC6865	26895306	https://www.ncbi.nlm.nih.gov/sra/26895306	26895306: https://www.ncbi.nlm.nih.gov/sra/26895306
IC6867	H140	IN	Soil	Untreated	Untreated	IC	IC	MAT1-1	Pre-application	Full	SAMN26895307	IC6867	Aspergillus flavus	5059	IC6867	26895307	https://www.ncbi.nlm.nih.gov/sra/26895307	26895307: https://www.ncbi.nlm.nih.gov/sra/26895307
IC6868	H140	IN	Soil	Untreated	Untreated	IC	IC	MAT1-1	Pre-application	Full	SAMN26895308	IC6868	Aspergillus flavus	5059	IC6868	26895308	https://www.ncbi.nlm.nih.gov/sra/26895308	26895308: https://www.ncbi.nlm.nih.gov/sra/26895308
IC7077	H140	IN	Soil	Untreated	Untreated	IC	IC	MAT1-1	Pre-application	Full	SAMN26895309	IC7077	Aspergillus flavus	5059	IC7077	26895309	https://www.ncbi.nlm.nih.gov/sra/26895309	26895309: https://www.ncbi.nlm.nih.gov/sra/26895309
IC7078	H140	IN	Soil	Untreated	Untreated	IC	IC	MAT1-1	Pre-application	Full	SAMN26895310	IC7078	Aspergillus flavus	5059	IC7078	26895310	https://www.ncbi.nlm.nih.gov/sra/26895310	26895310: https://www.ncbi.nlm.nih.gov/sra/26895310
IC7081	H140	IN	Soil	Untreated	Untreated	IC	IC	MAT1-1	Pre-application	Full	SAMN26895311	IC7081	Aspergillus flavus	5059	IC7081	26895311	https://www.ncbi.nlm.nih.gov/sra/26895311	26895311: https://www.ncbi.nlm.nih.gov/sra/26895311
IC7082	H140	IN	Soil	Untreated	Untreated	IC	IC	MAT1-1	Pre-application	Full	SAMN26895312	IC7082	Aspergillus flavus	5059	IC7082	26895312	https://www.ncbi.nlm.nih.gov/sra/26895312	26895312: https://www.ncbi.nlm.nih.gov/sra/26895312
IC7085	H140	IN	Soil	Untreated	Untreated	IC	IC	MAT1-1	Pre-application	Full	SAMN26895313	IC7085	Aspergillus flavus	5059	IC7085	26895313	https://www.ncbi.nlm.nih.gov/sra/26895313	26895313: https://www.ncbi.nlm.nih.gov/sra/26895313
IC7164	H140	IN	Soil	Untreated	Untreated	IC	IC	MAT1-1	Pre-application	Full	SAMN26895314	IC7164	Aspergillus flavus	5059	IC7164	26895314	https://www.ncbi.nlm.nih.gov/sra/26895314	26895314: https://www.ncbi.nlm.nih.gov/sra/26895314
IC7165	H140	IN	Soil	Untreated	Untreated	IC	IC	MAT1-1	Pre-application	Full	SAMN26895315	IC7165	Aspergillus flavus	5059	IC7165	26895315	https://www.ncbi.nlm.nih.gov/sra/26895315	26895315: https://www.ncbi.nlm.nih.gov/sra/26895315
IC7166	H140	IN	Soil	Untreated	Untreated	IC	IC	MAT1-1	Pre-application	Full	SAMN26895316	IC7166	Aspergillus flavus	5059	IC7166	26895316	https://www.ncbi.nlm.nih.gov/sra/26895316	26895316: https://www.ncbi.nlm.nih.gov/sra/26895316
IC7168	H140	IN	Soil	Untreated	Untreated	IC	IC	MAT1-1	Pre-application	Full	SAMN26895317	IC7168	Aspergillus flavus	5059	IC7168	26895317	https://www.ncbi.nlm.nih.gov/sra/26895317	26895317: https://www.ncbi.nlm.nih.gov/sra/26895317
IC7172	H140	IN	Soil	Untreated	Untreated	IC	IC	MAT1-1	Pre-application	Full	SAMN26895318	IC7172	Aspergillus flavus	5059	IC7172	26895318	https://www.ncbi.nlm.nih.gov/sra/26895318	26895318: https://www.ncbi.nlm.nih.gov/sra/26895318
IC7173	H140	IN	Soil	Untreated	Untreated	IC	IC	MAT1-1	Pre-application	Full	SAMN26895319	IC7173	Aspergillus flavus	5059	IC7173	26895319	https://www.ncbi.nlm.nih.gov/sra/26895319	26895319: https://www.ncbi.nlm.nih.gov/sra/26895319
IC6863	H143	IN	Soil	Untreated	Untreated	IC	IC	MAT1-1	Pre-application	Full	SAMN26895320	IC6863	Aspergillus flavus	5059	IC6863	26895320	https://www.ncbi.nlm.nih.gov/sra/26895320	26895320: https://www.ncbi.nlm.nih.gov/sra/26895320
IC6861	H158	IN	Soil	Untreated	Untreated	IC	IC	MAT1-1	Pre-application	Full	SAMN26895321	IC6861	Aspergillus flavus	5059	IC6861	26895321	https://www.ncbi.nlm.nih.gov/sra/26895321	26895321: https://www.ncbi.nlm.nih.gov/sra/26895321
IC6859	H162	IN	Soil	Untreated	Untreated	IC	IC	MAT1-1	Pre-application	Full	SAMN26895322	IC6859	Aspergillus flavus	5059	IC6859	26895322	https://www.ncbi.nlm.nih.gov/sra/26895322	26895322: https://www.ncbi.nlm.nih.gov/sra/26895322
IC7083	H166	IN	Soil	Untreated	Untreated	IC	IC	MAT1-1	Pre-application	Full	SAMN26895323	IC7083	Aspergillus flavus	5059	IC7083	26895323	https://www.ncbi.nlm.nih.gov/sra/26895323	26895323: https://www.ncbi.nlm.nih.gov/sra/26895323
IC10097	H180	IN	kernel	Untreated	Untreated	IC	IC	MAT1-1	Pre-application	Full	SAMN26895324	IC10097	Aspergillus flavus	5059	IC10097	26895324	https://www.ncbi.nlm.nih.gov/sra/26895324	26895324: https://www.ncbi.nlm.nih.gov/sra/26895324
IC7079	H223	IN	Soil	Untreated	Untreated	IC	IC	MAT1-1	Pre-application	Full	SAMN26895325	IC7079	Aspergillus flavus	5059	IC7079	26895325	https://www.ncbi.nlm.nih.gov/sra/26895325	26895325: https://www.ncbi.nlm.nih.gov/sra/26895325
IC7167	H298	IN	Soil	Untreated	Untreated	IC	IC	MAT1-2	Pre-application	Full	SAMN26895326	IC7167	Aspergillus flavus	5059	IC7167	26895326	https://www.ncbi.nlm.nih.gov/sra/26895326	26895326: https://www.ncbi.nlm.nih.gov/sra/26895326
IC7169	H322	IN	Soil	Untreated	Untreated	IC	IC	MAT1-1	Pre-application	Full	SAMN26895327	IC7169	Aspergillus flavus	5059	IC7169	26895327	https://www.ncbi.nlm.nih.gov/sra/26895327	26895327: https://www.ncbi.nlm.nih.gov/sra/26895327
IC15889	H115	NC	kernel	AF36	Treated	IC	IC	MAT1-2	Post 1-year	Full	SAMN26895361	IC15889	Aspergillus flavus	5059	IC15889	26895361	https://www.ncbi.nlm.nih.gov/sra/26895361	26895361: https://www.ncbi.nlm.nih.gov/sra/26895361
IC15923	H115	NC	kernel	AF36	Treated	IC	IC	MAT1-1	Post 1-year	Full	SAMN26895362	IC15923	Aspergillus flavus	5059	IC15923	26895362	https://www.ncbi.nlm.nih.gov/sra/26895362	26895362: https://www.ncbi.nlm.nih.gov/sra/26895362
IC16244	H115	NC	kernel	AF36	Treated	IC	IC	MAT1-1	Post 1-year	Full	SAMN26895363	IC16244	Aspergillus flavus	5059	IC16244	26895363	https://www.ncbi.nlm.nih.gov/sra/26895363	26895363: https://www.ncbi.nlm.nih.gov/sra/26895363
IC16256	H115	NC	kernel	AF36	Treated	IC	IC	MAT1-1	Post 1-year	Full	SAMN26895364	IC16256	Aspergillus flavus	5059	IC16256	26895364	https://www.ncbi.nlm.nih.gov/sra/26895364	26895364: https://www.ncbi.nlm.nih.gov/sra/26895364
IC13997	H115	NC	Soil	AF36	Treated	IC	IC	MAT1-2	Post 1-year	Full	SAMN26895365	IC13997	Aspergillus flavus	5059	IC13997	26895365	https://www.ncbi.nlm.nih.gov/sra/26895365	26895365: https://www.ncbi.nlm.nih.gov/sra/26895365
IC14264	H115	NC	Soil	AF36	Treated	IC	IC	MAT1-2	Post 1-year	Full	SAMN26895366	IC14264	Aspergillus flavus	5059	IC14264	26895366	https://www.ncbi.nlm.nih.gov/sra/26895366	26895366: https://www.ncbi.nlm.nih.gov/sra/26895366
IC15766	H115	NC	kernel	Afla-Guard	Treated	IC	IC	MAT1-1	Post 1-year	Full	SAMN26895367	IC15766	Aspergillus flavus	5059	IC15766	26895367	https://www.ncbi.nlm.nih.gov/sra/26895367	26895367: https://www.ncbi.nlm.nih.gov/sra/26895367
IC16005	H115	NC	kernel	Afla-Guard	Treated	IC	IC	MAT1-2	Post 1-year	Full	SAMN26895368	IC16005	Aspergillus flavus	5059	IC16005	26895368	https://www.ncbi.nlm.nih.gov/sra/26895368	26895368: https://www.ncbi.nlm.nih.gov/sra/26895368
IC16316	H115	NC	kernel	Afla-Guard	Treated	IC	IC	MAT1-2	Post 1-year	Full	SAMN26895369	IC16316	Aspergillus flavus	5059	IC16316	26895369	https://www.ncbi.nlm.nih.gov/sra/26895369	26895369: https://www.ncbi.nlm.nih.gov/sra/26895369
IC16351	H115	NC	kernel	Afla-Guard	Treated	IC	IC	MAT1-1	Post 1-year	Full	SAMN26895370	IC16351	Aspergillus flavus	5059	IC16351	26895370	https://www.ncbi.nlm.nih.gov/sra/26895370	26895370: https://www.ncbi.nlm.nih.gov/sra/26895370
IC16363	H115	NC	kernel	Afla-Guard	Treated	IC	IC	MAT1-1	Post 1-year	Full	SAMN26895371	IC16363	Aspergillus flavus	5059	IC16363	26895371	https://www.ncbi.nlm.nih.gov/sra/26895371	26895371: https://www.ncbi.nlm.nih.gov/sra/26895371
IC16095	H115	NC	kernel	Untreated	Untreated	IC	IC	MAT1-2	Post 1-year	Full	SAMN26895372	IC16095	Aspergillus flavus	5059	IC16095	26895372	https://www.ncbi.nlm.nih.gov/sra/26895372	26895372: https://www.ncbi.nlm.nih.gov/sra/26895372
IC16209	H114	NC	kernel	Untreated	Untreated	IC	IC	MAT1-2	Post 1-year	Full	SAMN26895373	IC16209	Aspergillus flavus	5059	IC16209	26895373	https://www.ncbi.nlm.nih.gov/sra/26895373	26895373: https://www.ncbi.nlm.nih.gov/sra/26895373
IC16386	H116	NC	kernel	AF36	Treated	IC	IC	MAT1-2	Post 1-year	Full	SAMN26895374	IC16386	Aspergillus flavus	5059	IC16386	26895374	https://www.ncbi.nlm.nih.gov/sra/26895374	26895374: https://www.ncbi.nlm.nih.gov/sra/26895374
IC16143	H117	NC	kernel	Untreated	Untreated	IC	IC	MAT1-2	Post 1-year	Full	SAMN26895375	IC16143	Aspergillus flavus	5059	IC16143	26895375	https://www.ncbi.nlm.nih.gov/sra/26895375	26895375: https://www.ncbi.nlm.nih.gov/sra/26895375
IC16438	H118	NC	kernel	Untreated	Untreated	IC	IC	MAT1-2	Post 1-year	Full	SAMN26895376	IC16438	Aspergillus flavus	5059	IC16438	26895376	https://www.ncbi.nlm.nih.gov/sra/26895376	26895376: https://www.ncbi.nlm.nih.gov/sra/26895376
IC16292	H119	NC	kernel	AF36	Treated	IC	IC	MAT1-1	Post 1-year	Full	SAMN26895377	IC16292	Aspergillus flavus	5059	IC16292	26895377	https://www.ncbi.nlm.nih.gov/sra/26895377	26895377: https://www.ncbi.nlm.nih.gov/sra/26895377
IC16415	H121	NC	kernel	AF36	Treated	IC	IC	MAT1-2	Post 1-year	Full	SAMN26895378	IC16415	Aspergillus flavus	5059	IC16415	26895378	https://www.ncbi.nlm.nih.gov/sra/26895378	26895378: https://www.ncbi.nlm.nih.gov/sra/26895378
IC16417	H122	NC	kernel	Untreated	Untreated	IC	IC	MAT1-1	Post 1-year	Full	SAMN26895379	IC16417	Aspergillus flavus	5059	IC16417	26895379	https://www.ncbi.nlm.nih.gov/sra/26895379	26895379: https://www.ncbi.nlm.nih.gov/sra/26895379
IC16429	H123	NC	kernel	Untreated	Untreated	IC	IC	MAT1-1	Post 1-year	Full	SAMN26895380	IC16429	Aspergillus flavus	5059	IC16429	26895380	https://www.ncbi.nlm.nih.gov/sra/26895380	26895380: https://www.ncbi.nlm.nih.gov/sra/26895380
IC15895	H124	NC	kernel	AF36	Treated	IC	IC	MAT1-2	Post 1-year	Full	SAMN26895381	IC15895	Aspergillus flavus	5059	IC15895	26895381	https://www.ncbi.nlm.nih.gov/sra/26895381	26895381: https://www.ncbi.nlm.nih.gov/sra/26895381
IC15787	H125	NC	kernel	Afla-Guard	Treated	IC	IC	MAT1-1	Post 1-year	Full	SAMN26895382	IC15787	Aspergillus flavus	5059	IC15787	26895382	https://www.ncbi.nlm.nih.gov/sra/26895382	26895382: https://www.ncbi.nlm.nih.gov/sra/26895382
IC16350	H126	NC	kernel	Afla-Guard	Treated	IC	IC	MAT1-1	Post 1-year	Full	SAMN26895383	IC16350	Aspergillus flavus	5059	IC16350	26895383	https://www.ncbi.nlm.nih.gov/sra/26895383	26895383: https://www.ncbi.nlm.nih.gov/sra/26895383
IC16156	H127	NC	kernel	Untreated	Untreated	IC	IC	MAT1-2	Post 1-year	Full	SAMN26895384	IC16156	Aspergillus flavus	5059	IC16156	26895384	https://www.ncbi.nlm.nih.gov/sra/26895384	26895384: https://www.ncbi.nlm.nih.gov/sra/26895384
IC16237	H128	NC	kernel	AF36	Treated	IC	IC	MAT1-1	Post 1-year	Full	SAMN26895385	IC16237	Aspergillus flavus	5059	IC16237	26895385	https://www.ncbi.nlm.nih.gov/sra/26895385	26895385: https://www.ncbi.nlm.nih.gov/sra/26895385
IC16416	H129	NC	kernel	AF36	Treated	IC	IC	MAT1-2	Post 1-year	Full	SAMN26895386	IC16416	Aspergillus flavus	5059	IC16416	26895386	https://www.ncbi.nlm.nih.gov/sra/26895386	26895386: https://www.ncbi.nlm.nih.gov/sra/26895386
IC16200	H130	NC	kernel	Untreated	Untreated	IC	IC	MAT1-2	Post 1-year	Full	SAMN26895387	IC16200	Aspergillus flavus	5059	IC16200	26895387	https://www.ncbi.nlm.nih.gov/sra/26895387	26895387: https://www.ncbi.nlm.nih.gov/sra/26895387
IC16186	H131	NC	kernel	Untreated	Untreated	IC	IC	MAT1-2	Post 1-year	Full	SAMN26895388	IC16186	Aspergillus flavus	5059	IC16186	26895388	https://www.ncbi.nlm.nih.gov/sra/26895388	26895388: https://www.ncbi.nlm.nih.gov/sra/26895388
IC16038	H132	NC	kernel	Afla-Guard	Treated	IC	IC	MAT1-2	Post 1-year	Full	SAMN26895389	IC16038	Aspergillus flavus	5059	IC16038	26895389	https://www.ncbi.nlm.nih.gov/sra/26895389	26895389: https://www.ncbi.nlm.nih.gov/sra/26895389
IC16382	H134	NC	kernel	AF36	Treated	IC	IC	MAT1-1	Post 1-year	Full	SAMN26895390	IC16382	Aspergillus flavus	5059	IC16382	26895390	https://www.ncbi.nlm.nih.gov/sra/26895390	26895390: https://www.ncbi.nlm.nih.gov/sra/26895390
IC16060	H135	NC	kernel	Untreated	Untreated	IC	IC	MAT1-2	Post 1-year	Full	SAMN26895391	IC16060	Aspergillus flavus	5059	IC16060	26895391	https://www.ncbi.nlm.nih.gov/sra/26895391	26895391: https://www.ncbi.nlm.nih.gov/sra/26895391
IC13928	H138	NC	Soil	Untreated	Untreated	IC	IC	MAT1-1	Post 1-year	Full	SAMN26895392	IC13928	Aspergillus flavus	5059	IC13928	26895392	https://www.ncbi.nlm.nih.gov/sra/26895392	26895392: https://www.ncbi.nlm.nih.gov/sra/26895392
IC16349	H139	NC	kernel	Afla-Guard	Treated	IC	IC	MAT1-2	Post 1-year	Full	SAMN26895393	IC16349	Aspergillus flavus	5059	IC16349	26895393	https://www.ncbi.nlm.nih.gov/sra/26895393	26895393: https://www.ncbi.nlm.nih.gov/sra/26895393
IC15921	H140	NC	kernel	AF36	Treated	IC	IC	MAT1-1	Post 1-year	Full	SAMN26895394	IC15921	Aspergillus flavus	5059	IC15921	26895394	https://www.ncbi.nlm.nih.gov/sra/26895394	26895394: https://www.ncbi.nlm.nih.gov/sra/26895394
IC15938	H140	NC	kernel	AF36	Treated	IC	IC	MAT1-1	Post 1-year	Full	SAMN26895395	IC15938	Aspergillus flavus	5059	IC15938	26895395	https://www.ncbi.nlm.nih.gov/sra/26895395	26895395: https://www.ncbi.nlm.nih.gov/sra/26895395
IC15939	H140	NC	kernel	AF36	Treated	IC	IC	MAT1-1	Post 1-year	Full	SAMN26895396	IC15939	Aspergillus flavus	5059	IC15939	26895396	https://www.ncbi.nlm.nih.gov/sra/26895396	26895396: https://www.ncbi.nlm.nih.gov/sra/26895396
IC15967	H140	NC	kernel	AF36	Treated	IC	IC	MAT1-1	Post 1-year	Full	SAMN26895397	IC15967	Aspergillus flavus	5059	IC15967	26895397	https://www.ncbi.nlm.nih.gov/sra/26895397	26895397: https://www.ncbi.nlm.nih.gov/sra/26895397
IC15981	H140	NC	kernel	AF36	Treated	IC	IC	MAT1-1	Post 1-year	Full	SAMN26895398	IC15981	Aspergillus flavus	5059	IC15981	26895398	https://www.ncbi.nlm.nih.gov/sra/26895398	26895398: https://www.ncbi.nlm.nih.gov/sra/26895398
IC13994	H140	NC	Soil	AF36	Treated	IC	IC	MAT1-1	Post 1-year	Full	SAMN26895399	IC13994	Aspergillus flavus	5059	IC13994	26895399	https://www.ncbi.nlm.nih.gov/sra/26895399	26895399: https://www.ncbi.nlm.nih.gov/sra/26895399
IC13996	H140	NC	Soil	AF36	Treated	IC	IC	MAT1-1	Post 1-year	Full	SAMN26895400	IC13996	Aspergillus flavus	5059	IC13996	26895400	https://www.ncbi.nlm.nih.gov/sra/26895400	26895400: https://www.ncbi.nlm.nih.gov/sra/26895400
IC13998	H140	NC	Soil	AF36	Treated	IC	IC	MAT1-1	Post 1-year	Full	SAMN26895401	IC13998	Aspergillus flavus	5059	IC13998	26895401	https://www.ncbi.nlm.nih.gov/sra/26895401	26895401: https://www.ncbi.nlm.nih.gov/sra/26895401
IC14154	H140	NC	Soil	AF36	Treated	IC	IC	MAT1-1	Post 1-year	Full	SAMN26895402	IC14154	Aspergillus flavus	5059	IC14154	26895402	https://www.ncbi.nlm.nih.gov/sra/26895402	26895402: https://www.ncbi.nlm.nih.gov/sra/26895402
IC14155	H140	NC	Soil	AF36	Treated	IC	IC	MAT1-1	Post 1-year	Full	SAMN26895403	IC14155	Aspergillus flavus	5059	IC14155	26895403	https://www.ncbi.nlm.nih.gov/sra/26895403	26895403: https://www.ncbi.nlm.nih.gov/sra/26895403
IC15810	H140	NC	kernel	Afla-Guard	Treated	IC	IC	MAT1-1	Post 1-year	Full	SAMN26895404	IC15810	Aspergillus flavus	5059	IC15810	26895404	https://www.ncbi.nlm.nih.gov/sra/26895404	26895404: https://www.ncbi.nlm.nih.gov/sra/26895404
IC16303	H140	NC	kernel	Afla-Guard	Treated	IC	IC	MAT1-2	Post 1-year	Full	SAMN26895405	IC16303	Aspergillus flavus	5059	IC16303	26895405	https://www.ncbi.nlm.nih.gov/sra/26895405	26895405: https://www.ncbi.nlm.nih.gov/sra/26895405
IC13878	H140	NC	Soil	Afla-Guard	Treated	IC	IC	MAT1-1	Post 1-year	Full	SAMN26895406	IC13878	Aspergillus flavus	5059	IC13878	26895406	https://www.ncbi.nlm.nih.gov/sra/26895406	26895406: https://www.ncbi.nlm.nih.gov/sra/26895406
IC13882	H140	NC	Soil	Afla-Guard	Treated	IC	IC	MAT1-1	Post 1-year	Full	SAMN26895407	IC13882	Aspergillus flavus	5059	IC13882	26895407	https://www.ncbi.nlm.nih.gov/sra/26895407	26895407: https://www.ncbi.nlm.nih.gov/sra/26895407
IC13883	H140	NC	Soil	Afla-Guard	Treated	IC	IC	MAT1-1	Post 1-year	Full	SAMN26895408	IC13883	Aspergillus flavus	5059	IC13883	26895408	https://www.ncbi.nlm.nih.gov/sra/26895408	26895408: https://www.ncbi.nlm.nih.gov/sra/26895408
IC14223	H140	NC	Soil	Afla-Guard	Treated	IC	IC	MAT1-1	Post 1-year	Full	SAMN26895409	IC14223	Aspergillus flavus	5059	IC14223	26895409	https://www.ncbi.nlm.nih.gov/sra/26895409	26895409: https://www.ncbi.nlm.nih.gov/sra/26895409
IC15811	H140	NC	kernel	Untreated	Untreated	IC	IC	MAT1-1	Post 1-year	Full	SAMN26895410	IC15811	Aspergillus flavus	5059	IC15811	26895410	https://www.ncbi.nlm.nih.gov/sra/26895410	26895410: https://www.ncbi.nlm.nih.gov/sra/26895410
IC15826	H140	NC	kernel	Untreated	Untreated	IC	IC	MAT1-1	Post 1-year	Full	SAMN26895411	IC15826	Aspergillus flavus	5059	IC15826	26895411	https://www.ncbi.nlm.nih.gov/sra/26895411	26895411: https://www.ncbi.nlm.nih.gov/sra/26895411
IC16128	H140	NC	kernel	Untreated	Untreated	IC	IC	MAT1-1	Post 1-year	Full	SAMN26895412	IC16128	Aspergillus flavus	5059	IC16128	26895412	https://www.ncbi.nlm.nih.gov/sra/26895412	26895412: https://www.ncbi.nlm.nih.gov/sra/26895412
IC16444	H140	NC	kernel	Untreated	Untreated	IC	IC	MAT1-1	Post 1-year	Full	SAMN26895413	IC16444	Aspergillus flavus	5059	IC16444	26895413	https://www.ncbi.nlm.nih.gov/sra/26895413	26895413: https://www.ncbi.nlm.nih.gov/sra/26895413
IC13929	H140	NC	Soil	Untreated	Untreated	IC	IC	MAT1-1	Post 1-year	Full	SAMN26895414	IC13929	Aspergillus flavus	5059	IC13929	26895414	https://www.ncbi.nlm.nih.gov/sra/26895414	26895414: https://www.ncbi.nlm.nih.gov/sra/26895414
IC13930	H140	NC	Soil	Untreated	Untreated	IC	IC	MAT1-1	Post 1-year	Full	SAMN26895415	IC13930	Aspergillus flavus	5059	IC13930	26895415	https://www.ncbi.nlm.nih.gov/sra/26895415	26895415: https://www.ncbi.nlm.nih.gov/sra/26895415
IC14065	H140	NC	Soil	Untreated	Untreated	IC	IC	MAT1-1	Post 1-year	Full	SAMN26895416	IC14065	Aspergillus flavus	5059	IC14065	26895416	https://www.ncbi.nlm.nih.gov/sra/26895416	26895416: https://www.ncbi.nlm.nih.gov/sra/26895416
IC14068	H140	NC	Soil	Untreated	Untreated	IC	IC	MAT1-1	Post 1-year	Full	SAMN26895417	IC14068	Aspergillus flavus	5059	IC14068	26895417	https://www.ncbi.nlm.nih.gov/sra/26895417	26895417: https://www.ncbi.nlm.nih.gov/sra/26895417
IC14294	H140	NC	Soil	Untreated	Untreated	IC	IC	MAT1-1	Post 1-year	Full	SAMN26895418	IC14294	Aspergillus flavus	5059	IC14294	26895418	https://www.ncbi.nlm.nih.gov/sra/26895418	26895418: https://www.ncbi.nlm.nih.gov/sra/26895418
IC13999	H144	NC	Soil	AF36	Treated	IC	IC	MAT1-1	Post 1-year	Full	SAMN26895419	IC13999	Aspergillus flavus	5059	IC13999	26895419	https://www.ncbi.nlm.nih.gov/sra/26895419	26895419: https://www.ncbi.nlm.nih.gov/sra/26895419
IC15949	H145	NC	kernel	AF36	Treated	IC	IC	MAT1-1	Post 1-year	Full	SAMN26895420	IC15949	Aspergillus flavus	5059	IC15949	26895420	https://www.ncbi.nlm.nih.gov/sra/26895420	26895420: https://www.ncbi.nlm.nih.gov/sra/26895420
IC14064	H147	NC	Soil	Untreated	Untreated	IC	IC	MAT1-1	Post 1-year	Full	SAMN26895421	IC14064	Aspergillus flavus	5059	IC14064	26895421	https://www.ncbi.nlm.nih.gov/sra/26895421	26895421: https://www.ncbi.nlm.nih.gov/sra/26895421
IC13879	H150	NC	Soil	Afla-Guard	Treated	IC	IC	MAT1-1	Post 1-year	Full	SAMN26895422	IC13879	Aspergillus flavus	5059	IC13879	26895422	https://www.ncbi.nlm.nih.gov/sra/26895422	26895422: https://www.ncbi.nlm.nih.gov/sra/26895422
IC13931	H152	NC	Soil	Untreated	Untreated	IC	IC	MAT1-1	Post 1-year	Full	SAMN26895423	IC13931	Aspergillus flavus	5059	IC13931	26895423	https://www.ncbi.nlm.nih.gov/sra/26895423	26895423: https://www.ncbi.nlm.nih.gov/sra/26895423
IC14259	H154	NC	Soil	AF36	Treated	IC	IC	MAT1-1	Post 1-year	Full	SAMN26895424	IC14259	Aspergillus flavus	5059	IC14259	26895424	https://www.ncbi.nlm.nih.gov/sra/26895424	26895424: https://www.ncbi.nlm.nih.gov/sra/26895424
IC16353	H155	NC	kernel	Afla-Guard	Treated	IC	IC	MAT1-1	Post 1-year	Full	SAMN26895425	IC16353	Aspergillus flavus	5059	IC16353	26895425	https://www.ncbi.nlm.nih.gov/sra/26895425	26895425: https://www.ncbi.nlm.nih.gov/sra/26895425
IC16403	H156	NC	kernel	AF36	Treated	IC	IC	MAT1-1	Post 1-year	Full	SAMN26895426	IC16403	Aspergillus flavus	5059	IC16403	26895426	https://www.ncbi.nlm.nih.gov/sra/26895426	26895426: https://www.ncbi.nlm.nih.gov/sra/26895426
IC16181	H157	NC	kernel	Untreated	Untreated	IC	IC	MAT1-1	Post 1-year	Full	SAMN26895427	IC16181	Aspergillus flavus	5059	IC16181	26895427	https://www.ncbi.nlm.nih.gov/sra/26895427	26895427: https://www.ncbi.nlm.nih.gov/sra/26895427
IC15971	H159	NC	kernel	AF36	Treated	IC	IC	MAT1-1	Post 1-year	Full	SAMN26895428	IC15971	Aspergillus flavus	5059	IC15971	26895428	https://www.ncbi.nlm.nih.gov/sra/26895428	26895428: https://www.ncbi.nlm.nih.gov/sra/26895428
IC16221	H164	NC	kernel	AF36	Treated	IC	IC	MAT1-1	Post 1-year	Full	SAMN26895429	IC16221	Aspergillus flavus	5059	IC16221	26895429	https://www.ncbi.nlm.nih.gov/sra/26895429	26895429: https://www.ncbi.nlm.nih.gov/sra/26895429
IC13881	H165	NC	Soil	Afla-Guard	Treated	IC	IC	MAT1-1	Post 1-year	Full	SAMN26895430	IC13881	Aspergillus flavus	5059	IC13881	26895430	https://www.ncbi.nlm.nih.gov/sra/26895430	26895430: https://www.ncbi.nlm.nih.gov/sra/26895430
IC13880	H169	NC	Soil	Afla-Guard	Treated	IC	IC	MAT1-1	Post 1-year	Full	SAMN26895431	IC13880	Aspergillus flavus	5059	IC13880	26895431	https://www.ncbi.nlm.nih.gov/sra/26895431	26895431: https://www.ncbi.nlm.nih.gov/sra/26895431
IC16142	H178	NC	kernel	Untreated	Untreated	IC	IC	MAT1-1	Post 1-year	Full	SAMN26895432	IC16142	Aspergillus flavus	5059	IC16142	26895432	https://www.ncbi.nlm.nih.gov/sra/26895432	26895432: https://www.ncbi.nlm.nih.gov/sra/26895432
IC14151	H193	NC	Soil	AF36	Treated	IC	IC	MAT1-2	Post 1-year	Full	SAMN26895433	IC14151	Aspergillus flavus	5059	IC14151	26895433	https://www.ncbi.nlm.nih.gov/sra/26895433	26895433: https://www.ncbi.nlm.nih.gov/sra/26895433
IC13933	H227	NC	Soil	Untreated	Untreated	IC	IC	MAT1-1	Post 1-year	Full	SAMN26895434	IC13933	Aspergillus flavus	5059	IC13933	26895434	https://www.ncbi.nlm.nih.gov/sra/26895434	26895434: https://www.ncbi.nlm.nih.gov/sra/26895434
IC14226	H228	NC	Soil	Afla-Guard	Treated	IC	IC	MAT1-2	Post 1-year	Full	SAMN26895435	IC14226	Aspergillus flavus	5059	IC14226	26895435	https://www.ncbi.nlm.nih.gov/sra/26895435	26895435: https://www.ncbi.nlm.nih.gov/sra/26895435
IC13962	H229	NC	Soil	AF36	Treated	IC	IC	MAT1-1	Post 1-year	Full	SAMN26895436	IC13962	Aspergillus flavus	5059	IC13962	26895436	https://www.ncbi.nlm.nih.gov/sra/26895436	26895436: https://www.ncbi.nlm.nih.gov/sra/26895436
IC15996	H229	NC	kernel	Afla-Guard	Treated	IC	IC	MAT1-2	Post 1-year	Full	SAMN26895437	IC15996	Aspergillus flavus	5059	IC15996	26895437	https://www.ncbi.nlm.nih.gov/sra/26895437	26895437: https://www.ncbi.nlm.nih.gov/sra/26895437
IC14098	H229	NC	Soil	Untreated	Untreated	IC	IC	MAT1-2	Post 1-year	Full	SAMN26895438	IC14098	Aspergillus flavus	5059	IC14098	26895438	https://www.ncbi.nlm.nih.gov/sra/26895438	26895438: https://www.ncbi.nlm.nih.gov/sra/26895438
IC14099	H229	NC	Soil	Untreated	Untreated	IC	IC	MAT1-2	Post 1-year	Full	SAMN26895439	IC14099	Aspergillus flavus	5059	IC14099	26895439	https://www.ncbi.nlm.nih.gov/sra/26895439	26895439: https://www.ncbi.nlm.nih.gov/sra/26895439
IC14067	H230	NC	Soil	Untreated	Untreated	IC	IC	MAT1-2	Post 1-year	Full	SAMN26895440	IC14067	Aspergillus flavus	5059	IC14067	26895440	https://www.ncbi.nlm.nih.gov/sra/26895440	26895440: https://www.ncbi.nlm.nih.gov/sra/26895440
IC14156	H237	NC	Soil	AF36	Treated	IC	IC	MAT1-2	Post 1-year	Full	SAMN26895441	IC14156	Aspergillus flavus	5059	IC14156	26895441	https://www.ncbi.nlm.nih.gov/sra/26895441	26895441: https://www.ncbi.nlm.nih.gov/sra/26895441
IC14030	H238	NC	Soil	Afla-Guard	Treated	IC	IC	MAT1-2	Post 1-year	Full	SAMN26895442	IC14030	Aspergillus flavus	5059	IC14030	26895442	https://www.ncbi.nlm.nih.gov/sra/26895442	26895442: https://www.ncbi.nlm.nih.gov/sra/26895442
IC16352	H239	NC	kernel	Afla-Guard	Treated	IC	IC	MAT1-1	Post 1-year	Full	SAMN26895443	IC16352	Aspergillus flavus	5059	IC16352	26895443	https://www.ncbi.nlm.nih.gov/sra/26895443	26895443: https://www.ncbi.nlm.nih.gov/sra/26895443
IC16298	H240	NC	kernel	AF36	Treated	IC	IC	MAT1-1	Post 1-year	Full	SAMN26895444	IC16298	Aspergillus flavus	5059	IC16298	26895444	https://www.ncbi.nlm.nih.gov/sra/26895444	26895444: https://www.ncbi.nlm.nih.gov/sra/26895444
IC15776	H240	NC	kernel	Afla-Guard	Treated	IC	IC	MAT1-1	Post 1-year	Full	SAMN26895445	IC15776	Aspergillus flavus	5059	IC15776	26895445	https://www.ncbi.nlm.nih.gov/sra/26895445	26895445: https://www.ncbi.nlm.nih.gov/sra/26895445
IC15986	H240	NC	kernel	Afla-Guard	Treated	IC	IC	MAT1-2	Post 1-year	Full	SAMN26895446	IC15986	Aspergillus flavus	5059	IC15986	26895446	https://www.ncbi.nlm.nih.gov/sra/26895446	26895446: https://www.ncbi.nlm.nih.gov/sra/26895446
IC16033	H240	NC	kernel	Afla-Guard	Treated	IC	IC	MAT1-2	Post 1-year	Full	SAMN26895447	IC16033	Aspergillus flavus	5059	IC16033	26895447	https://www.ncbi.nlm.nih.gov/sra/26895447	26895447: https://www.ncbi.nlm.nih.gov/sra/26895447
IC16367	H240	NC	kernel	Afla-Guard	Treated	IC	IC	MAT1-1	Post 1-year	Full	SAMN26895448	IC16367	Aspergillus flavus	5059	IC16367	26895448	https://www.ncbi.nlm.nih.gov/sra/26895448	26895448: https://www.ncbi.nlm.nih.gov/sra/26895448
IC16397	H241	NC	kernel	AF36	Treated	IC	IC	MAT1-2	Post 1-year	Full	SAMN26895449	IC16397	Aspergillus flavus	5059	IC16397	26895449	https://www.ncbi.nlm.nih.gov/sra/26895449	26895449: https://www.ncbi.nlm.nih.gov/sra/26895449
IC15901	H247	NC	kernel	AF36	Treated	IC	IC	MAT1-1	Post 1-year	Full	SAMN26895450	IC15901	Aspergillus flavus	5059	IC15901	26895450	https://www.ncbi.nlm.nih.gov/sra/26895450	26895450: https://www.ncbi.nlm.nih.gov/sra/26895450
IC16411	H261	NC	kernel	AF36	Treated	IC	IC	MAT1-2	Post 1-year	Full	SAMN26895451	IC16411	Aspergillus flavus	5059	IC16411	26895451	https://www.ncbi.nlm.nih.gov/sra/26895451	26895451: https://www.ncbi.nlm.nih.gov/sra/26895451
IC15782	H265	NC	kernel	Afla-Guard	Treated	IC	IC	MAT1-1	Post 1-year	Full	SAMN26895452	IC15782	Aspergillus flavus	5059	IC15782	26895452	https://www.ncbi.nlm.nih.gov/sra/26895452	26895452: https://www.ncbi.nlm.nih.gov/sra/26895452
IC15794	H265	NC	kernel	Afla-Guard	Treated	IC	IC	MAT1-1	Post 1-year	Full	SAMN26895453	IC15794	Aspergillus flavus	5059	IC15794	26895453	https://www.ncbi.nlm.nih.gov/sra/26895453	26895453: https://www.ncbi.nlm.nih.gov/sra/26895453
IC15982	H266	NC	kernel	Afla-Guard	Treated	IC	IC	MAT1-2	Post 1-year	Full	SAMN26895454	IC15982	Aspergillus flavus	5059	IC15982	26895454	https://www.ncbi.nlm.nih.gov/sra/26895454	26895454: https://www.ncbi.nlm.nih.gov/sra/26895454
IC15975	H268	NC	kernel	AF36	Treated	IC	IC	MAT1-1	Post 1-year	Full	SAMN26895455	IC15975	Aspergillus flavus	5059	IC15975	26895455	https://www.ncbi.nlm.nih.gov/sra/26895455	26895455: https://www.ncbi.nlm.nih.gov/sra/26895455
IC13995	H279	NC	Soil	AF36	Treated	IC	IC	MAT1-1	Post 1-year	Partial	SAMN26895456	IC13995	Aspergillus flavus	5059	IC13995	26895456	https://www.ncbi.nlm.nih.gov/sra/26895456	26895456: https://www.ncbi.nlm.nih.gov/sra/26895456
IC16075	H280	NC	kernel	Untreated	Untreated	IC	IC	MAT1-2	Post 1-year	Full	SAMN26895457	IC16075	Aspergillus flavus	5059	IC16075	26895457	https://www.ncbi.nlm.nih.gov/sra/26895457	26895457: https://www.ncbi.nlm.nih.gov/sra/26895457
IC15978	H284	NC	kernel	AF36	Treated	IC	IC	MAT1-1	Post 1-year	Full	SAMN26895458	IC15978	Aspergillus flavus	5059	IC15978	26895458	https://www.ncbi.nlm.nih.gov/sra/26895458	26895458: https://www.ncbi.nlm.nih.gov/sra/26895458
IC15805	H290	NC	kernel	Afla-Guard	Treated	IC	IC	MAT1-1	Post 1-year	Full	SAMN26895459	IC15805	Aspergillus flavus	5059	IC15805	26895459	https://www.ncbi.nlm.nih.gov/sra/26895459	26895459: https://www.ncbi.nlm.nih.gov/sra/26895459
IC14262	H304	NC	Soil	AF36	Treated	IC	IC	MAT1-1	Post 1-year	Full	SAMN26895460	IC14262	Aspergillus flavus	5059	IC14262	26895460	https://www.ncbi.nlm.nih.gov/sra/26895460	26895460: https://www.ncbi.nlm.nih.gov/sra/26895460
IC14034	H304	NC	Soil	Afla-Guard	Treated	IC	IC	MAT1-1	Post 1-year	Full	SAMN26895461	IC14034	Aspergillus flavus	5059	IC14034	26895461	https://www.ncbi.nlm.nih.gov/sra/26895461	26895461: https://www.ncbi.nlm.nih.gov/sra/26895461
IC14261	H305	NC	Soil	AF36	Treated	IC	IC	MAT1-1	Post 1-year	Full	SAMN26895462	IC14261	Aspergillus flavus	5059	IC14261	26895462	https://www.ncbi.nlm.nih.gov/sra/26895462	26895462: https://www.ncbi.nlm.nih.gov/sra/26895462
IC13960	H319	NC	Soil	AF36	Treated	IC	IC	MAT1-1	Post 1-year	Full	SAMN26895463	IC13960	Aspergillus flavus	5059	IC13960	26895463	https://www.ncbi.nlm.nih.gov/sra/26895463	26895463: https://www.ncbi.nlm.nih.gov/sra/26895463
IC16300	H321	NC	kernel	Afla-Guard	Treated	IC	IC	MAT1-2	Post 1-year	Full	SAMN26895464	IC16300	Aspergillus flavus	5059	IC16300	26895464	https://www.ncbi.nlm.nih.gov/sra/26895464	26895464: https://www.ncbi.nlm.nih.gov/sra/26895464
IC14260	H332	NC	Soil	AF36	Treated	IC	IC	MAT1-1	Post 1-year	Full	SAMN26895465	IC14260	Aspergillus flavus	5059	IC14260	26895465	https://www.ncbi.nlm.nih.gov/sra/26895465	26895465: https://www.ncbi.nlm.nih.gov/sra/26895465
IC16148	H337	NC	kernel	Untreated	Untreated	IC	IC	MAT1-1	Post 1-year	Full	SAMN26895466	IC16148	Aspergillus flavus	5059	IC16148	26895466	https://www.ncbi.nlm.nih.gov/sra/26895466	26895466: https://www.ncbi.nlm.nih.gov/sra/26895466
IC16210	H339	NC	kernel	AF36	Treated	IC	IC	MAT1-1	Post 1-year	Full	SAMN26895467	IC16210	Aspergillus flavus	5059	IC16210	26895467	https://www.ncbi.nlm.nih.gov/sra/26895467	26895467: https://www.ncbi.nlm.nih.gov/sra/26895467
IC16285	H340	NC	kernel	AF36	Treated	IC	IC	MAT1-1	Post 1-year	Full	SAMN26895468	IC16285	Aspergillus flavus	5059	IC16285	26895468	https://www.ncbi.nlm.nih.gov/sra/26895468	26895468: https://www.ncbi.nlm.nih.gov/sra/26895468
IC8093	H140	NC	kernel	AF36	Treated	IC	IC	MAT1-1	Post 3-months	Full	SAMN26895480	IC8093	Aspergillus flavus	5059	IC8093	26895480	https://www.ncbi.nlm.nih.gov/sra/26895480	26895480: https://www.ncbi.nlm.nih.gov/sra/26895480
IC8094	H140	NC	kernel	AF36	Treated	IC	IC	MAT1-1	Post 3-months	Full	SAMN26895481	IC8094	Aspergillus flavus	5059	IC8094	26895481	https://www.ncbi.nlm.nih.gov/sra/26895481	26895481: https://www.ncbi.nlm.nih.gov/sra/26895481
IC8096	H140	NC	kernel	AF36	Treated	IC	IC	MAT1-1	Post 3-months	Full	SAMN26895482	IC8096	Aspergillus flavus	5059	IC8096	26895482	https://www.ncbi.nlm.nih.gov/sra/26895482	26895482: https://www.ncbi.nlm.nih.gov/sra/26895482
IC8099	H140	NC	kernel	AF36	Treated	IC	IC	MAT1-1	Post 3-months	Full	SAMN26895483	IC8099	Aspergillus flavus	5059	IC8099	26895483	https://www.ncbi.nlm.nih.gov/sra/26895483	26895483: https://www.ncbi.nlm.nih.gov/sra/26895483
IC8101	H149	NC	kernel	AF36	Treated	IC	IC	MAT1-1	Post 3-months	Full	SAMN26895484	IC8101	Aspergillus flavus	5059	IC8101	26895484	https://www.ncbi.nlm.nih.gov/sra/26895484	26895484: https://www.ncbi.nlm.nih.gov/sra/26895484
IC8098	H229	NC	kernel	AF36	Treated	IC	IC	MAT1-2	Post 3-months	Full	SAMN26895485	IC8098	Aspergillus flavus	5059	IC8098	26895485	https://www.ncbi.nlm.nih.gov/sra/26895485	26895485: https://www.ncbi.nlm.nih.gov/sra/26895485
IC8081	H229	NC	kernel	Afla-Guard	Treated	IC	IC	MAT1-2	Post 3-months	Full	SAMN26895486	IC8081	Aspergillus flavus	5059	IC8081	26895486	https://www.ncbi.nlm.nih.gov/sra/26895486	26895486: https://www.ncbi.nlm.nih.gov/sra/26895486
IC8087	H229	NC	kernel	Afla-Guard	Treated	IC	IC	MAT1-2	Post 3-months	Full	SAMN26895487	IC8087	Aspergillus flavus	5059	IC8087	26895487	https://www.ncbi.nlm.nih.gov/sra/26895487	26895487: https://www.ncbi.nlm.nih.gov/sra/26895487
IC8089	H229	NC	kernel	Afla-Guard	Treated	IC	IC	MAT1-2	Post 3-months	Full	SAMN26895488	IC8089	Aspergillus flavus	5059	IC8089	26895488	https://www.ncbi.nlm.nih.gov/sra/26895488	26895488: https://www.ncbi.nlm.nih.gov/sra/26895488
IC6540	H110	NC	Soil	Untreated	Untreated	IC	IC	MAT1-2	Pre-application	Full	SAMN26895498	IC6540	Aspergillus flavus	5059	IC6540	26895498	https://www.ncbi.nlm.nih.gov/sra/26895498	26895498: https://www.ncbi.nlm.nih.gov/sra/26895498
IC6515	H137	NC	Soil	Untreated	Untreated	IC	IC	MAT1-2	Pre-application	Full	SAMN26895499	IC6515	Aspergillus flavus	5059	IC6515	26895499	https://www.ncbi.nlm.nih.gov/sra/26895499	26895499: https://www.ncbi.nlm.nih.gov/sra/26895499
IC6480	H194	NC	Soil	Untreated	Untreated	IC	IC	MAT1-1	Pre-application	Full	SAMN26895500	IC6480	Aspergillus flavus	5059	IC6480	26895500	https://www.ncbi.nlm.nih.gov/sra/26895500	26895500: https://www.ncbi.nlm.nih.gov/sra/26895500
IC6485	H226	NC	Soil	Untreated	Untreated	IC	IC	MAT1-2	Pre-application	Full	SAMN26895501	IC6485	Aspergillus flavus	5059	IC6485	26895501	https://www.ncbi.nlm.nih.gov/sra/26895501	26895501: https://www.ncbi.nlm.nih.gov/sra/26895501
IC6539	H229	NC	Soil	Untreated	Untreated	IC	IC	MAT1-2	Pre-application	Full	SAMN26895502	IC6539	Aspergillus flavus	5059	IC6539	26895502	https://www.ncbi.nlm.nih.gov/sra/26895502	26895502: https://www.ncbi.nlm.nih.gov/sra/26895502
IC6538	H231	NC	Soil	Untreated	Untreated	IC	IC	MAT1-2	Pre-application	Full	SAMN26895503	IC6538	Aspergillus flavus	5059	IC6538	26895503	https://www.ncbi.nlm.nih.gov/sra/26895503	26895503: https://www.ncbi.nlm.nih.gov/sra/26895503
IC6541	H232	NC	Soil	Untreated	Untreated	IC	IC	MAT1-1	Pre-application	Full	SAMN26895504	IC6541	Aspergillus flavus	5059	IC6541	26895504	https://www.ncbi.nlm.nih.gov/sra/26895504	26895504: https://www.ncbi.nlm.nih.gov/sra/26895504
IC6478	H240	NC	Soil	Untreated	Untreated	IC	IC	MAT1-2	Pre-application	Full	SAMN26895505	IC6478	Aspergillus flavus	5059	IC6478	26895505	https://www.ncbi.nlm.nih.gov/sra/26895505	26895505: https://www.ncbi.nlm.nih.gov/sra/26895505
IC6483	H240	NC	Soil	Untreated	Untreated	IC	IC	MAT1-2	Pre-application	Full	SAMN26895506	IC6483	Aspergillus flavus	5059	IC6483	26895506	https://www.ncbi.nlm.nih.gov/sra/26895506	26895506: https://www.ncbi.nlm.nih.gov/sra/26895506
IC6487	H248	NC	Soil	Untreated	Untreated	IC	IC	MAT1-1	Pre-application	Full	SAMN26895507	IC6487	Aspergillus flavus	5059	IC6487	26895507	https://www.ncbi.nlm.nih.gov/sra/26895507	26895507: https://www.ncbi.nlm.nih.gov/sra/26895507
IC6479	H249	NC	Soil	Untreated	Untreated	IC	IC	MAT1-2	Pre-application	Full	SAMN26895508	IC6479	Aspergillus flavus	5059	IC6479	26895508	https://www.ncbi.nlm.nih.gov/sra/26895508	26895508: https://www.ncbi.nlm.nih.gov/sra/26895508
IC6484	H250	NC	Soil	Untreated	Untreated	IC	IC	MAT1-2	Pre-application	Full	SAMN26895509	IC6484	Aspergillus flavus	5059	IC6484	26895509	https://www.ncbi.nlm.nih.gov/sra/26895509	26895509: https://www.ncbi.nlm.nih.gov/sra/26895509
IC6510	H258	NC	Soil	Untreated	Untreated	IC	IC	MAT1-1	Pre-application	Full	SAMN26895510	IC6510	Aspergillus flavus	5059	IC6510	26895510	https://www.ncbi.nlm.nih.gov/sra/26895510	26895510: https://www.ncbi.nlm.nih.gov/sra/26895510
IC6508	H272	NC	Soil	Untreated	Untreated	IC	IC	MAT1-2	Pre-application	Full	SAMN26895511	IC6508	Aspergillus flavus	5059	IC6508	26895511	https://www.ncbi.nlm.nih.gov/sra/26895511	26895511: https://www.ncbi.nlm.nih.gov/sra/26895511
IC6481	H273	NC	Soil	Untreated	Untreated	IC	IC	MAT1-2	Pre-application	Full	SAMN26895512	IC6481	Aspergillus flavus	5059	IC6481	26895512	https://www.ncbi.nlm.nih.gov/sra/26895512	26895512: https://www.ncbi.nlm.nih.gov/sra/26895512
IC6514	H275	NC	Soil	Untreated	Untreated	IC	IC	MAT1-1	Pre-application	Full	SAMN26895513	IC6514	Aspergillus flavus	5059	IC6514	26895513	https://www.ncbi.nlm.nih.gov/sra/26895513	26895513: https://www.ncbi.nlm.nih.gov/sra/26895513
IC6482	H278	NC	Soil	Untreated	Untreated	IC	IC	MAT1-1	Pre-application	Full	SAMN26895514	IC6482	Aspergillus flavus	5059	IC6482	26895514	https://www.ncbi.nlm.nih.gov/sra/26895514	26895514: https://www.ncbi.nlm.nih.gov/sra/26895514
IC6517	H292	NC	Soil	Untreated	Untreated	IC	IC	MAT1-1	Pre-application	Full	SAMN26895515	IC6517	Aspergillus flavus	5059	IC6517	26895515	https://www.ncbi.nlm.nih.gov/sra/26895515	26895515: https://www.ncbi.nlm.nih.gov/sra/26895515
IC6511	H296	NC	Soil	Untreated	Untreated	IC	IC	MAT1-1	Pre-application	Full	SAMN26895516	IC6511	Aspergillus flavus	5059	IC6511	26895516	https://www.ncbi.nlm.nih.gov/sra/26895516	26895516: https://www.ncbi.nlm.nih.gov/sra/26895516
IC6516	H328	NC	Soil	Untreated	Untreated	IC	IC	MAT1-2	Pre-application	Full	SAMN26895517	IC6516	Aspergillus flavus	5059	IC6516	26895517	https://www.ncbi.nlm.nih.gov/sra/26895517	26895517: https://www.ncbi.nlm.nih.gov/sra/26895517
IC8209	H140	NC	kernel	Untreated	Untreated	IC	IC	MAT1-1	Pre-application	Full	SAMN26895521	IC8209	Aspergillus flavus	5059	IC8209	26895521	https://www.ncbi.nlm.nih.gov/sra/26895521	26895521: https://www.ncbi.nlm.nih.gov/sra/26895521
IC8210	H140	NC	kernel	Untreated	Untreated	IC	IC	MAT1-1	Pre-application	Full	SAMN26895522	IC8210	Aspergillus flavus	5059	IC8210	26895522	https://www.ncbi.nlm.nih.gov/sra/26895522	26895522: https://www.ncbi.nlm.nih.gov/sra/26895522
IC8211	H140	NC	kernel	Untreated	Untreated	IC	IC	MAT1-1	Pre-application	Full	SAMN26895523	IC8211	Aspergillus flavus	5059	IC8211	26895523	https://www.ncbi.nlm.nih.gov/sra/26895523	26895523: https://www.ncbi.nlm.nih.gov/sra/26895523
IC8212	H140	NC	kernel	Untreated	Untreated	IC	IC	MAT1-1	Pre-application	Full	SAMN26895524	IC8212	Aspergillus flavus	5059	IC8212	26895524	https://www.ncbi.nlm.nih.gov/sra/26895524	26895524: https://www.ncbi.nlm.nih.gov/sra/26895524
IC8214	H140	NC	kernel	Untreated	Untreated	IC	IC	MAT1-1	Pre-application	Full	SAMN26895525	IC8214	Aspergillus flavus	5059	IC8214	26895525	https://www.ncbi.nlm.nih.gov/sra/26895525	26895525: https://www.ncbi.nlm.nih.gov/sra/26895525
IC8216	H141	NC	kernel	Untreated	Untreated	IC	IC	MAT1-1	Pre-application	Full	SAMN26895526	IC8216	Aspergillus flavus	5059	IC8216	26895526	https://www.ncbi.nlm.nih.gov/sra/26895526	26895526: https://www.ncbi.nlm.nih.gov/sra/26895526
IC8215	H142	NC	kernel	Untreated	Untreated	IC	IC	MAT1-1	Pre-application	Full	SAMN26895527	IC8215	Aspergillus flavus	5059	IC8215	26895527	https://www.ncbi.nlm.nih.gov/sra/26895527	26895527: https://www.ncbi.nlm.nih.gov/sra/26895527
IC8208	H274	NC	kernel	Untreated	Untreated	IC	IC	MAT1-1	Pre-application	Full	SAMN26895528	IC8208	Aspergillus flavus	5059	IC8208	26895528	https://www.ncbi.nlm.nih.gov/sra/26895528	26895528: https://www.ncbi.nlm.nih.gov/sra/26895528
IC11306	H115	TX	Soil	AF36	Treated	IC	IC	MAT1-1	Post 1-year	Full	SAMN26895667	IC11306	Aspergillus flavus	5059	IC11306	26895667	https://www.ncbi.nlm.nih.gov/sra/26895667	26895667: https://www.ncbi.nlm.nih.gov/sra/26895667
IC11370	H115	TX	Soil	AF36	Treated	IC	IC	MAT1-2	Post 1-year	Full	SAMN26895668	IC11370	Aspergillus flavus	5059	IC11370	26895668	https://www.ncbi.nlm.nih.gov/sra/26895668	26895668: https://www.ncbi.nlm.nih.gov/sra/26895668
IC11272	H140	TX	Soil	Afla-Guard	Treated	IC	IC	MAT1-1	Post 1-year	Full	SAMN26895669	IC11272	Aspergillus flavus	5059	IC11272	26895669	https://www.ncbi.nlm.nih.gov/sra/26895669	26895669: https://www.ncbi.nlm.nih.gov/sra/26895669
IC13015	H153	TX	kernel	Afla-Guard	Treated	IC	IC	MAT1-1	Post 1-year	Full	SAMN26895670	IC13015	Aspergillus flavus	5059	IC13015	26895670	https://www.ncbi.nlm.nih.gov/sra/26895670	26895670: https://www.ncbi.nlm.nih.gov/sra/26895670
IC12920	H171	TX	kernel	AF36	Treated	IC	IC	MAT1-1	Post 1-year	Full	SAMN26895671	IC12920	Aspergillus flavus	5059	IC12920	26895671	https://www.ncbi.nlm.nih.gov/sra/26895671	26895671: https://www.ncbi.nlm.nih.gov/sra/26895671
IC13016	H172	TX	kernel	Untreated	Untreated	IC	IC	MAT1-1	Post 1-year	Full	SAMN26895672	IC13016	Aspergillus flavus	5059	IC13016	26895672	https://www.ncbi.nlm.nih.gov/sra/26895672	26895672: https://www.ncbi.nlm.nih.gov/sra/26895672
IC14868	H173	TX	kernel	Untreated	Untreated	IC	IC	MAT1-1	Post 1-year	Full	SAMN26895673	IC14868	Aspergillus flavus	5059	IC14868	26895673	https://www.ncbi.nlm.nih.gov/sra/26895673	26895673: https://www.ncbi.nlm.nih.gov/sra/26895673
IC11304	H191	TX	Soil	AF36	Treated	IC	IC	MAT1-1	Post 1-year	Full	SAMN26895674	IC11304	Aspergillus flavus	5059	IC11304	26895674	https://www.ncbi.nlm.nih.gov/sra/26895674	26895674: https://www.ncbi.nlm.nih.gov/sra/26895674
IC13042	H224	TX	kernel	Untreated	Untreated	IC	IC	MAT1-1	Post 1-year	Full	SAMN26895675	IC13042	Aspergillus flavus	5059	IC13042	26895675	https://www.ncbi.nlm.nih.gov/sra/26895675	26895675: https://www.ncbi.nlm.nih.gov/sra/26895675
IC14794	H229	TX	kernel	Untreated	Untreated	IC	IC	MAT1-1	Post 1-year	Full	SAMN26895676	IC14794	Aspergillus flavus	5059	IC14794	26895676	https://www.ncbi.nlm.nih.gov/sra/26895676	26895676: https://www.ncbi.nlm.nih.gov/sra/26895676
IC13071	H253	TX	kernel	AF36	Treated	IC	IC	MAT1-1	Post 1-year	Full	SAMN26895677	IC13071	Aspergillus flavus	5059	IC13071	26895677	https://www.ncbi.nlm.nih.gov/sra/26895677	26895677: https://www.ncbi.nlm.nih.gov/sra/26895677
IC12958	H254	TX	kernel	AF36	Treated	IC	IC	MAT1-1	Post 1-year	Full	SAMN26895678	IC12958	Aspergillus flavus	5059	IC12958	26895678	https://www.ncbi.nlm.nih.gov/sra/26895678	26895678: https://www.ncbi.nlm.nih.gov/sra/26895678
IC13012	H255	TX	kernel	Afla-Guard	Treated	IC	IC	MAT1-1	Post 1-year	Full	SAMN26895679	IC13012	Aspergillus flavus	5059	IC13012	26895679	https://www.ncbi.nlm.nih.gov/sra/26895679	26895679: https://www.ncbi.nlm.nih.gov/sra/26895679
IC12907	H256	TX	kernel	Afla-Guard	Treated	IC	IC	MAT1-1	Post 1-year	Full	SAMN26895680	IC12907	Aspergillus flavus	5059	IC12907	26895680	https://www.ncbi.nlm.nih.gov/sra/26895680	26895680: https://www.ncbi.nlm.nih.gov/sra/26895680
IC11274	H283	TX	Soil	Afla-Guard	Treated	IC	IC	MAT1-1	Post 1-year	Partial	SAMN26895681	IC11274	Aspergillus flavus	5059	IC11274	26895681	https://www.ncbi.nlm.nih.gov/sra/26895681	26895681: https://www.ncbi.nlm.nih.gov/sra/26895681
IC6342	H1	TX	kernel	AF36	Treated	IC	IC	MAT1-2	Post 3-months	Full	SAMN26895695	IC6342	Aspergillus flavus	5059	IC6342	26895695	https://www.ncbi.nlm.nih.gov/sra/26895695	26895695: https://www.ncbi.nlm.nih.gov/sra/26895695
IC6320	H1	TX	kernel	Afla-Guard	Treated	IC	IC	MAT1-1	Post 3-months	Full	SAMN26895696	IC6320	Aspergillus flavus	5059	IC6320	26895696	https://www.ncbi.nlm.nih.gov/sra/26895696	26895696: https://www.ncbi.nlm.nih.gov/sra/26895696
IC6321	H111	TX	kernel	Afla-Guard	Treated	IC	IC	MAT1-1	Post 3-months	Full	SAMN26895697	IC6321	Aspergillus flavus	5059	IC6321	26895697	https://www.ncbi.nlm.nih.gov/sra/26895697	26895697: https://www.ncbi.nlm.nih.gov/sra/26895697
IC6339	H112	TX	kernel	AF36	Treated	IC	IC	MAT1-1	Post 3-months	Full	SAMN26895698	IC6339	Aspergillus flavus	5059	IC6339	26895698	https://www.ncbi.nlm.nih.gov/sra/26895698	26895698: https://www.ncbi.nlm.nih.gov/sra/26895698
IC6347	H133	TX	kernel	AF36	Treated	IC	IC	MAT1-2	Post 3-months	Full	SAMN26895699	IC6347	Aspergillus flavus	5059	IC6347	26895699	https://www.ncbi.nlm.nih.gov/sra/26895699	26895699: https://www.ncbi.nlm.nih.gov/sra/26895699
IC6314	H240	TX	kernel	Afla-Guard	Treated	IC	IC	MAT1-2	Post 3-months	Full	SAMN26895700	IC6314	Aspergillus flavus	5059	IC6314	26895700	https://www.ncbi.nlm.nih.gov/sra/26895700	26895700: https://www.ncbi.nlm.nih.gov/sra/26895700
IC6348	H323	TX	kernel	AF36	Treated	IC	IC	MAT1-1	Post 3-months	Full	SAMN26895701	IC6348	Aspergillus flavus	5059	IC6348	26895701	https://www.ncbi.nlm.nih.gov/sra/26895701	26895701: https://www.ncbi.nlm.nih.gov/sra/26895701
IC6169	H115	TX	Soil	Untreated	Untreated	IC	IC	MAT1-2	Pre-application	Full	SAMN26895728	IC6169	Aspergillus flavus	5059	IC6169	26895728	https://www.ncbi.nlm.nih.gov/sra/26895728	26895728: https://www.ncbi.nlm.nih.gov/sra/26895728
IC6356	H113	TX	kernel	Untreated	Untreated	IC	IC	MAT1-1	Pre-application	Full	SAMN26895729	IC6356	Aspergillus flavus	5059	IC6356	26895729	https://www.ncbi.nlm.nih.gov/sra/26895729	26895729: https://www.ncbi.nlm.nih.gov/sra/26895729
IC6112	H140	TX	Soil	Untreated	Untreated	IC	IC	MAT1-1	Pre-application	Full	SAMN26895730	IC6112	Aspergillus flavus	5059	IC6112	26895730	https://www.ncbi.nlm.nih.gov/sra/26895730	26895730: https://www.ncbi.nlm.nih.gov/sra/26895730
IC6113	H140	TX	Soil	Untreated	Untreated	IC	IC	MAT1-1	Pre-application	Full	SAMN26895731	IC6113	Aspergillus flavus	5059	IC6113	26895731	https://www.ncbi.nlm.nih.gov/sra/26895731	26895731: https://www.ncbi.nlm.nih.gov/sra/26895731
IC6172	H140	TX	Soil	Untreated	Untreated	IC	IC	MAT1-1	Pre-application	Full	SAMN26895732	IC6172	Aspergillus flavus	5059	IC6172	26895732	https://www.ncbi.nlm.nih.gov/sra/26895732	26895732: https://www.ncbi.nlm.nih.gov/sra/26895732
IC7829	H140	TX	Soil	Untreated	Untreated	IC	IC	MAT1-1	Pre-application	Full	SAMN26895733	IC7829	Aspergillus flavus	5059	IC7829	26895733	https://www.ncbi.nlm.nih.gov/sra/26895733	26895733: https://www.ncbi.nlm.nih.gov/sra/26895733
IC7912	H140	TX	Soil	Untreated	Untreated	IC	IC	MAT1-1	Pre-application	Full	SAMN26895734	IC7912	Aspergillus flavus	5059	IC7912	26895734	https://www.ncbi.nlm.nih.gov/sra/26895734	26895734: https://www.ncbi.nlm.nih.gov/sra/26895734
IC7888	H190	TX	Soil	Untreated	Untreated	IC	IC	MAT1-1	Pre-application	Full	SAMN26895735	IC7888	Aspergillus flavus	5059	IC7888	26895735	https://www.ncbi.nlm.nih.gov/sra/26895735	26895735: https://www.ncbi.nlm.nih.gov/sra/26895735
IC6145	H191	TX	Soil	Untreated	Untreated	IC	IC	MAT1-1	Pre-application	Full	SAMN26895736	IC6145	Aspergillus flavus	5059	IC6145	26895736	https://www.ncbi.nlm.nih.gov/sra/26895736	26895736: https://www.ncbi.nlm.nih.gov/sra/26895736
IC6134	H192	TX	Soil	Untreated	Untreated	IC	IC	MAT1-1	Pre-application	Full	SAMN26895737	IC6134	Aspergillus flavus	5059	IC6134	26895737	https://www.ncbi.nlm.nih.gov/sra/26895737	26895737: https://www.ncbi.nlm.nih.gov/sra/26895737
IC7960	H193	TX	Soil	Untreated	Untreated	IC	IC	MAT1-2	Pre-application	Full	SAMN26895738	IC7960	Aspergillus flavus	5059	IC7960	26895738	https://www.ncbi.nlm.nih.gov/sra/26895738	26895738: https://www.ncbi.nlm.nih.gov/sra/26895738
IC7930	H281	TX	Soil	Untreated	Untreated	IC	IC	MAT1-1	Pre-application	Full	SAMN26895739	IC7930	Aspergillus flavus	5059	IC7930	26895739	https://www.ncbi.nlm.nih.gov/sra/26895739	26895739: https://www.ncbi.nlm.nih.gov/sra/26895739
IC6136	H291	TX	Soil	Untreated	Untreated	IC	IC	MAT1-1	Pre-application	Full	SAMN26895740	IC6136	Aspergillus flavus	5059	IC6136	26895740	https://www.ncbi.nlm.nih.gov/sra/26895740	26895740: https://www.ncbi.nlm.nih.gov/sra/26895740
IC6127	H293	TX	Soil	Untreated	Untreated	IC	IC	MAT1-1	Pre-application	Full	SAMN26895741	IC6127	Aspergillus flavus	5059	IC6127	26895741	https://www.ncbi.nlm.nih.gov/sra/26895741	26895741: https://www.ncbi.nlm.nih.gov/sra/26895741
IC1179	H115	AZ	Soil	Untreated	Untreated	IC	IC	MAT1-2	Pre-application	Full	SAMN26895204	IC1179	Aspergillus flavus	5059	IC1179	26895204	https://www.ncbi.nlm.nih.gov/sra/26895204	26895204: https://www.ncbi.nlm.nih.gov/sra/26895204
IC18269	H140	GA	Soil	Untreated	Untreated	IC	IC	MAT1-2	NRRL 3357	Full	SAMN26895205	IC18269	Aspergillus flavus	5059	IC18269	26895205	https://www.ncbi.nlm.nih.gov/sra/26895205	26895205: https://www.ncbi.nlm.nih.gov/sra/26895205
IC310	H270	NC	Soil	Untreated	Untreated	IC	IC	MAT1-1	Pre-application	Full	SAMN26895518	IC310	Aspergillus flavus	5059	IC310	26895518	https://www.ncbi.nlm.nih.gov/sra/26895518	26895518: https://www.ncbi.nlm.nih.gov/sra/26895518
IC313	H271	TX	Soil	Untreated	Untreated	IC	IC	MAT1-2	Pre-application	Partial	SAMN26895742	IC313	Aspergillus flavus	5059	IC313	26895742	https://www.ncbi.nlm.nih.gov/sra/26895742	26895742: https://www.ncbi.nlm.nih.gov/sra/26895742
IC243	H303	GA	Soil	Untreated	Untreated	IC	IC	MAT1-1	Pre-application	Full	SAMN26895217	IC243	Aspergillus flavus	5059	IC243	26895217	https://www.ncbi.nlm.nih.gov/sra/26895217	26895217: https://www.ncbi.nlm.nih.gov/sra/26895217
IC244	H306	GA	Soil	Untreated	Untreated	IC	IC	MAT1-1	Pre-application	Full	SAMN26895218	IC244	Aspergillus flavus	5059	IC244	26895218	https://www.ncbi.nlm.nih.gov/sra/26895218	26895218: https://www.ncbi.nlm.nih.gov/sra/26895218
IC230	H329	GA	Soil	Untreated	Untreated	IC	IC	MAT1-2	Pre-application	Full	SAMN26895219	IC230	Aspergillus flavus	5059	IC230	26895219	https://www.ncbi.nlm.nih.gov/sra/26895219	26895219: https://www.ncbi.nlm.nih.gov/sra/26895219
IC229_2	H330	GA	Soil	Untreated	Untreated	IC	IC	MAT1-2	Pre-application	Full	SAMN26895220	IC229_2	Aspergillus flavus	5059	IC229_2	26895220	https://www.ncbi.nlm.nih.gov/sra/26895220	26895220: https://www.ncbi.nlm.nih.gov/sra/26895220
IC301	H333	GA	Soil	Untreated	Untreated	IC	IC	MAT1-1	Pre-application	Full	SAMN26895221	IC301	Aspergillus flavus	5059	IC301	26895221	https://www.ncbi.nlm.nih.gov/sra/26895221	26895221: https://www.ncbi.nlm.nih.gov/sra/26895221
IC234	H334	GA	Soil	Untreated	Untreated	IC	IC	MAT1-2	Pre-application	Full	SAMN26895222	IC234	Aspergillus flavus	5059	IC234	26895222	https://www.ncbi.nlm.nih.gov/sra/26895222	26895222: https://www.ncbi.nlm.nih.gov/sra/26895222
IC235	H335	GA	Soil	Untreated	Untreated	IC	IC	MAT1-2	Pre-application	Full	SAMN26895223	IC235	Aspergillus flavus	5059	IC235	26895223	https://www.ncbi.nlm.nih.gov/sra/26895223	26895223: https://www.ncbi.nlm.nih.gov/sra/26895223
IC308	H336	GA	Soil	Untreated	Untreated	IC	IC	MAT1-1	Pre-application	Full	SAMN26895224	IC308	Aspergillus flavus	5059	IC308	26895224	https://www.ncbi.nlm.nih.gov/sra/26895224	26895224: https://www.ncbi.nlm.nih.gov/sra/26895224
IC278	H338	GA	Soil	Untreated	Untreated	IC	IC	MAT1-1	Pre-application	Full	SAMN26895225	IC278	Aspergillus flavus	5059	IC278	26895225	https://www.ncbi.nlm.nih.gov/sra/26895225	26895225: https://www.ncbi.nlm.nih.gov/sra/26895225
IC307	H341	GA	Soil	Untreated	Untreated	IC	IC	MAT1-2	Pre-application	Full	SAMN26895226	IC307	Aspergillus flavus	5059	IC307	26895226	https://www.ncbi.nlm.nih.gov/sra/26895226	26895226: https://www.ncbi.nlm.nih.gov/sra/26895226
IC14693	H109	TX	kernel	Untreated	Untreated	IC	IC	MAT1-1	Post 3-years	Full	SAMN26895876	IC14693	Aspergillus flavus	5059	IC14693	26895876	https://www.ncbi.nlm.nih.gov/sra/26895876	26895876: https://www.ncbi.nlm.nih.gov/sra/26895876
IC14722	H140	TX	kernel	Afla-Guard	Treated	IC	IC	MAT1-1	Post 3-years	Full	SAMN26895877	IC14722	Aspergillus flavus	5059	IC14722	26895877	https://www.ncbi.nlm.nih.gov/sra/26895877	26895877: https://www.ncbi.nlm.nih.gov/sra/26895877
IC14770	H140	TX	kernel	Afla-Guard	Treated	IC	IC	MAT1-1	Post 3-years	Full	SAMN26895878	IC14770	Aspergillus flavus	5059	IC14770	26895878	https://www.ncbi.nlm.nih.gov/sra/26895878	26895878: https://www.ncbi.nlm.nih.gov/sra/26895878
IC14641	H140	TX	kernel	Untreated	Untreated	IC	IC	MAT1-1	Post 3-years	Full	SAMN26895879	IC14641	Aspergillus flavus	5059	IC14641	26895879	https://www.ncbi.nlm.nih.gov/sra/26895879	26895879: https://www.ncbi.nlm.nih.gov/sra/26895879
IC14691	H140	TX	kernel	Untreated	Untreated	IC	IC	MAT1-1	Post 3-years	Full	SAMN26895880	IC14691	Aspergillus flavus	5059	IC14691	26895880	https://www.ncbi.nlm.nih.gov/sra/26895880	26895880: https://www.ncbi.nlm.nih.gov/sra/26895880
IC14636	H174	TX	kernel	Afla-Guard	Treated	IC	IC	MAT1-1	Post 3-years	Full	SAMN26895881	IC14636	Aspergillus flavus	5059	IC14636	26895881	https://www.ncbi.nlm.nih.gov/sra/26895881	26895881: https://www.ncbi.nlm.nih.gov/sra/26895881
IC14687	H175	TX	kernel	Untreated	Untreated	IC	IC	MAT1-1	Post 3-years	Full	SAMN26895882	IC14687	Aspergillus flavus	5059	IC14687	26895882	https://www.ncbi.nlm.nih.gov/sra/26895882	26895882: https://www.ncbi.nlm.nih.gov/sra/26895882
IC14677	H176	TX	kernel	Untreated	Untreated	IC	IC	MAT1-1	Post 3-years	Full	SAMN26895883	IC14677	Aspergillus flavus	5059	IC14677	26895883	https://www.ncbi.nlm.nih.gov/sra/26895883	26895883: https://www.ncbi.nlm.nih.gov/sra/26895883
IC14681	H177	TX	kernel	Untreated	Untreated	IC	IC	MAT1-1	Post 3-years	Full	SAMN26895884	IC14681	Aspergillus flavus	5059	IC14681	26895884	https://www.ncbi.nlm.nih.gov/sra/26895884	26895884: https://www.ncbi.nlm.nih.gov/sra/26895884
IC14674	H179	TX	kernel	Untreated	Untreated	IC	IC	MAT1-1	Post 3-years	Full	SAMN26895885	IC14674	Aspergillus flavus	5059	IC14674	26895885	https://www.ncbi.nlm.nih.gov/sra/26895885	26895885: https://www.ncbi.nlm.nih.gov/sra/26895885
IC14651	H181	TX	kernel	Untreated	Untreated	IC	IC	MAT1-1	Post 3-years	Full	SAMN26895886	IC14651	Aspergillus flavus	5059	IC14651	26895886	https://www.ncbi.nlm.nih.gov/sra/26895886	26895886: https://www.ncbi.nlm.nih.gov/sra/26895886
IC14717	H182	TX	kernel	Afla-Guard	Treated	IC	IC	MAT1-2	Post 3-years	Full	SAMN26895887	IC14717	Aspergillus flavus	5059	IC14717	26895887	https://www.ncbi.nlm.nih.gov/sra/26895887	26895887: https://www.ncbi.nlm.nih.gov/sra/26895887
IC14680	H183	TX	kernel	Untreated	Untreated	IC	IC	MAT1-2	Post 3-years	Full	SAMN26895888	IC14680	Aspergillus flavus	5059	IC14680	26895888	https://www.ncbi.nlm.nih.gov/sra/26895888	26895888: https://www.ncbi.nlm.nih.gov/sra/26895888
IC14656	H184	TX	kernel	Untreated	Untreated	IC	IC	MAT1-2	Post 3-years	Full	SAMN26895889	IC14656	Aspergillus flavus	5059	IC14656	26895889	https://www.ncbi.nlm.nih.gov/sra/26895889	26895889: https://www.ncbi.nlm.nih.gov/sra/26895889
IC14611	H185	TX	kernel	Untreated	Untreated	IC	IC	MAT1-2	Post 3-years	Full	SAMN26895890	IC14611	Aspergillus flavus	5059	IC14611	26895890	https://www.ncbi.nlm.nih.gov/sra/26895890	26895890: https://www.ncbi.nlm.nih.gov/sra/26895890
IC14738	H186	TX	kernel	Untreated	Untreated	IC	IC	MAT1-2	Post 3-years	Full	SAMN26895891	IC14738	Aspergillus flavus	5059	IC14738	26895891	https://www.ncbi.nlm.nih.gov/sra/26895891	26895891: https://www.ncbi.nlm.nih.gov/sra/26895891
IC14645	H187	TX	kernel	Untreated	Untreated	IC	IC	MAT1-2	Post 3-years	Full	SAMN26895892	IC14645	Aspergillus flavus	5059	IC14645	26895892	https://www.ncbi.nlm.nih.gov/sra/26895892	26895892: https://www.ncbi.nlm.nih.gov/sra/26895892
IC14613	H188	TX	kernel	Untreated	Untreated	IC	IC	MAT1-2	Post 3-years	Full	SAMN26895893	IC14613	Aspergillus flavus	5059	IC14613	26895893	https://www.ncbi.nlm.nih.gov/sra/26895893	26895893: https://www.ncbi.nlm.nih.gov/sra/26895893
IC14609	H189	TX	kernel	Untreated	Untreated	IC	IC	MAT1-2	Post 3-years	Full	SAMN26895894	IC14609	Aspergillus flavus	5059	IC14609	26895894	https://www.ncbi.nlm.nih.gov/sra/26895894	26895894: https://www.ncbi.nlm.nih.gov/sra/26895894
IC14621	H195	TX	kernel	Untreated	Untreated	IC	IC	MAT1-1	Post 3-years	Full	SAMN26895895	IC14621	Aspergillus flavus	5059	IC14621	26895895	https://www.ncbi.nlm.nih.gov/sra/26895895	26895895: https://www.ncbi.nlm.nih.gov/sra/26895895
IC14612	H196	TX	kernel	Untreated	Untreated	IC	IC	MAT1-2	Post 3-years	Full	SAMN26895896	IC14612	Aspergillus flavus	5059	IC14612	26895896	https://www.ncbi.nlm.nih.gov/sra/26895896	26895896: https://www.ncbi.nlm.nih.gov/sra/26895896
IC14623	H225	TX	kernel	Afla-Guard	Treated	IC	IC	MAT1-1	Post 3-years	Full	SAMN26895897	IC14623	Aspergillus flavus	5059	IC14623	26895897	https://www.ncbi.nlm.nih.gov/sra/26895897	26895897: https://www.ncbi.nlm.nih.gov/sra/26895897
IC14757	H294	TX	kernel	Untreated	Untreated	IC	IC	MAT1-1	Post 3-years	Full	SAMN26895898	IC14757	Aspergillus flavus	5059	IC14757	26895898	https://www.ncbi.nlm.nih.gov/sra/26895898	26895898: https://www.ncbi.nlm.nih.gov/sra/26895898
IC14683	H295	TX	kernel	Untreated	Untreated	IC	IC	MAT1-1	Post 3-years	Full	SAMN26895899	IC14683	Aspergillus flavus	5059	IC14683	26895899	https://www.ncbi.nlm.nih.gov/sra/26895899	26895899: https://www.ncbi.nlm.nih.gov/sra/26895899
IC14775	H331	TX	kernel	Untreated	Untreated	IC	IC	MAT1-2	Post 3-years	Full	SAMN26895900	IC14775	Aspergillus flavus	5059	IC14775	26895900	https://www.ncbi.nlm.nih.gov/sra/26895900	26895900: https://www.ncbi.nlm.nih.gov/sra/26895900
IC14756	H346	TX	kernel	Untreated	Untreated	IC	IC	MAT1-2	Post 3-years	Full	SAMN26895901	IC14756	Aspergillus flavus	5059	IC14756	26895901	https://www.ncbi.nlm.nih.gov/sra/26895901	26895901: https://www.ncbi.nlm.nih.gov/sra/26895901
IC14771	H350	TX	kernel	Untreated	Untreated	IC	IC	MAT1-1	Post 3-years	Full	SAMN26895902	IC14771	Aspergillus flavus	5059	IC14771	26895902	https://www.ncbi.nlm.nih.gov/sra/26895902	26895902: https://www.ncbi.nlm.nih.gov/sra/26895902
IC14773	H351	TX	kernel	Untreated	Untreated	IC	IC	MAT1-1	Post 3-years	Full	SAMN26895903	IC14773	Aspergillus flavus	5059	IC14773	26895903	https://www.ncbi.nlm.nih.gov/sra/26895903	26895903: https://www.ncbi.nlm.nih.gov/sra/26895903
IC18373	H1	AR	kernel	AF36	Treated	IB	IB	MAT1-1	Post 1-year	Missing	SAMN26895090	IC18373	Aspergillus flavus	5059	IC18373	26895090	https://www.ncbi.nlm.nih.gov/sra/26895090	26895090: https://www.ncbi.nlm.nih.gov/sra/26895090
IC18384	H1	AR	kernel	AF36	Treated	IB	IB	MAT1-1	Post 1-year	Missing	SAMN26895091	IC18384	Aspergillus flavus	5059	IC18384	26895091	https://www.ncbi.nlm.nih.gov/sra/26895091	26895091: https://www.ncbi.nlm.nih.gov/sra/26895091
IC18768	H1	AR	Soil	AF36	Treated	IB	IB	MAT1-2	Post 1-year	Missing	SAMN26895092	IC18768	Aspergillus flavus	5059	IC18768	26895092	https://www.ncbi.nlm.nih.gov/sra/26895092	26895092: https://www.ncbi.nlm.nih.gov/sra/26895092
IC18094	H1	AR	Soil	Untreated	Untreated	IB	IB	MAT1-2	Post 1-year	Missing	SAMN26895093	IC18094	Aspergillus flavus	5059	IC18094	26895093	https://www.ncbi.nlm.nih.gov/sra/26895093	26895093: https://www.ncbi.nlm.nih.gov/sra/26895093
IC18276	H1	AR	Soil	Untreated	Untreated	IB	IB	MAT1-1	Post 1-year	Missing	SAMN26895094	IC18276	Aspergillus flavus	5059	IC18276	26895094	https://www.ncbi.nlm.nih.gov/sra/26895094	26895094: https://www.ncbi.nlm.nih.gov/sra/26895094
IC18277	H1	AR	Soil	Untreated	Untreated	IB	IB	MAT1-2	Post 1-year	Missing	SAMN26895095	IC18277	Aspergillus flavus	5059	IC18277	26895095	https://www.ncbi.nlm.nih.gov/sra/26895095	26895095: https://www.ncbi.nlm.nih.gov/sra/26895095
IC18820	H1	AR	Soil	Untreated	Untreated	IB	IB	MAT1-2	Post 1-year	Missing	SAMN26895096	IC18820	Aspergillus flavus	5059	IC18820	26895096	https://www.ncbi.nlm.nih.gov/sra/26895096	26895096: https://www.ncbi.nlm.nih.gov/sra/26895096
IC18320	H14	AR	kernel	Afla-Guard	Treated	IB	IB	MAT1-2	Post 1-year	Missing	SAMN26895097	IC18320	Aspergillus flavus	5059	IC18320	26895097	https://www.ncbi.nlm.nih.gov/sra/26895097	26895097: https://www.ncbi.nlm.nih.gov/sra/26895097
IC18321	H200	AR	kernel	Afla-Guard	Treated	IB	IB	MAT1-1	Post 1-year	Full	SAMN26895098	IC18321	Aspergillus flavus	5059	IC18321	26895098	https://www.ncbi.nlm.nih.gov/sra/26895098	26895098: https://www.ncbi.nlm.nih.gov/sra/26895098
IC18095	H207	AR	Soil	Untreated	Untreated	IB	IB	MAT1-2	Post 1-year	Full	SAMN26895099	IC18095	Aspergillus flavus	5059	IC18095	26895099	https://www.ncbi.nlm.nih.gov/sra/26895099	26895099: https://www.ncbi.nlm.nih.gov/sra/26895099
IC18353	H22	AR	kernel	Afla-Guard	Treated	IB	IB	MAT1-1	Post 1-year	Missing	SAMN26895100	IC18353	Aspergillus flavus	5059	IC18353	26895100	https://www.ncbi.nlm.nih.gov/sra/26895100	26895100: https://www.ncbi.nlm.nih.gov/sra/26895100
IC18354	H22	AR	kernel	Afla-Guard	Treated	IB	IB	MAT1-2	Post 1-year	Missing	SAMN26895101	IC18354	Aspergillus flavus	5059	IC18354	26895101	https://www.ncbi.nlm.nih.gov/sra/26895101	26895101: https://www.ncbi.nlm.nih.gov/sra/26895101
IC18355	H22	AR	kernel	Afla-Guard	Treated	IB	IB	MAT1-1	Post 1-year	Missing	SAMN26895102	IC18355	Aspergillus flavus	5059	IC18355	26895102	https://www.ncbi.nlm.nih.gov/sra/26895102	26895102: https://www.ncbi.nlm.nih.gov/sra/26895102
IC18395	H33	AR	kernel	AF36	Treated	IB	IB	MAT1-1	Post 1-year	Full	SAMN26895103	IC18395	Aspergillus flavus	5059	IC18395	26895103	https://www.ncbi.nlm.nih.gov/sra/26895103	26895103: https://www.ncbi.nlm.nih.gov/sra/26895103
IC18279	H5	AR	Soil	AF36	Treated	IB	IB	MAT1-2	Post 1-year	Missing	SAMN26895104	IC18279	Aspergillus flavus	5059	IC18279	26895104	https://www.ncbi.nlm.nih.gov/sra/26895104	26895104: https://www.ncbi.nlm.nih.gov/sra/26895104
IC18111	H52	AR	kernel	AF36	Treated	IB	IB	MAT1-2	Post 1-year	Partial	SAMN26895105	IC18111	Aspergillus flavus	5059	IC18111	26895105	https://www.ncbi.nlm.nih.gov/sra/26895105	26895105: https://www.ncbi.nlm.nih.gov/sra/26895105
IC18112	H52	AR	kernel	AF36	Treated	IB	IB	MAT1-2	Post 1-year	Partial	SAMN26895106	IC18112	Aspergillus flavus	5059	IC18112	26895106	https://www.ncbi.nlm.nih.gov/sra/26895106	26895106: https://www.ncbi.nlm.nih.gov/sra/26895106
IC18120	H52	AR	kernel	AF36	Treated	IB	IB	MAT1-2	Post 1-year	Partial	SAMN26895107	IC18120	Aspergillus flavus	5059	IC18120	26895107	https://www.ncbi.nlm.nih.gov/sra/26895107	26895107: https://www.ncbi.nlm.nih.gov/sra/26895107
IC18340	H52	AR	kernel	AF36	Treated	IB	IB	MAT1-2	Post 1-year	Partial	SAMN26895108	IC18340	Aspergillus flavus	5059	IC18340	26895108	https://www.ncbi.nlm.nih.gov/sra/26895108	26895108: https://www.ncbi.nlm.nih.gov/sra/26895108
IC18347	H52	AR	kernel	AF36	Treated	IB	IB	MAT1-1	Post 1-year	Partial	SAMN26895109	IC18347	Aspergillus flavus	5059	IC18347	26895109	https://www.ncbi.nlm.nih.gov/sra/26895109	26895109: https://www.ncbi.nlm.nih.gov/sra/26895109
IC18299	H58	AR	kernel	Afla-Guard	Treated	IB	IB	MAT1-1	Post 1-year	Full	SAMN26895110	IC18299	Aspergillus flavus	5059	IC18299	26895110	https://www.ncbi.nlm.nih.gov/sra/26895110	26895110: https://www.ncbi.nlm.nih.gov/sra/26895110
IC18091	H59	AR	Soil	Untreated	Untreated	IB	IB	MAT1-1	Post 1-year	Full	SAMN26895111	IC18091	Aspergillus flavus	5059	IC18091	26895111	https://www.ncbi.nlm.nih.gov/sra/26895111	26895111: https://www.ncbi.nlm.nih.gov/sra/26895111
IC18125	H65	AR	kernel	AF36	Treated	IB	IB	MAT1-1	Post 1-year	Missing	SAMN26895112	IC18125	Aspergillus flavus	5059	IC18125	26895112	https://www.ncbi.nlm.nih.gov/sra/26895112	26895112: https://www.ncbi.nlm.nih.gov/sra/26895112
IC7760	H1	AR	kernel	AF36	Treated	IB	IB	MAT1-2	Post 3-months	Missing	SAMN26895145	IC7760	Aspergillus flavus	5059	IC7760	26895145	https://www.ncbi.nlm.nih.gov/sra/26895145	26895145: https://www.ncbi.nlm.nih.gov/sra/26895145
IC7761	H1	AR	kernel	AF36	Treated	IB	IB	MAT1-2	Post 3-months	Missing	SAMN26895146	IC7761	Aspergillus flavus	5059	IC7761	26895146	https://www.ncbi.nlm.nih.gov/sra/26895146	26895146: https://www.ncbi.nlm.nih.gov/sra/26895146
IC7762	H1	AR	kernel	AF36	Treated	IB	IB	MAT1-2	Post 3-months	Missing	SAMN26895147	IC7762	Aspergillus flavus	5059	IC7762	26895147	https://www.ncbi.nlm.nih.gov/sra/26895147	26895147: https://www.ncbi.nlm.nih.gov/sra/26895147
IC7763	H1	AR	kernel	AF36	Treated	IB	IB	MAT1-2	Post 3-months	Missing	SAMN26895148	IC7763	Aspergillus flavus	5059	IC7763	26895148	https://www.ncbi.nlm.nih.gov/sra/26895148	26895148: https://www.ncbi.nlm.nih.gov/sra/26895148
IC7764	H1	AR	kernel	AF36	Treated	IB	IB	MAT1-2	Post 3-months	Missing	SAMN26895149	IC7764	Aspergillus flavus	5059	IC7764	26895149	https://www.ncbi.nlm.nih.gov/sra/26895149	26895149: https://www.ncbi.nlm.nih.gov/sra/26895149
IC7765	H1	AR	kernel	AF36	Treated	IB	IB	MAT1-2	Post 3-months	Missing	SAMN26895150	IC7765	Aspergillus flavus	5059	IC7765	26895150	https://www.ncbi.nlm.nih.gov/sra/26895150	26895150: https://www.ncbi.nlm.nih.gov/sra/26895150
IC7767	H1	AR	kernel	AF36	Treated	IB	IB	MAT1-2	Post 3-months	Missing	SAMN26895151	IC7767	Aspergillus flavus	5059	IC7767	26895151	https://www.ncbi.nlm.nih.gov/sra/26895151	26895151: https://www.ncbi.nlm.nih.gov/sra/26895151
IC7768	H1	AR	kernel	AF36	Treated	IB	IB	MAT1-2	Post 3-months	Missing	SAMN26895152	IC7768	Aspergillus flavus	5059	IC7768	26895152	https://www.ncbi.nlm.nih.gov/sra/26895152	26895152: https://www.ncbi.nlm.nih.gov/sra/26895152
IC7766	H22	AR	kernel	AF36	Treated	IB	IB	MAT1-2	Post 3-months	Missing	SAMN26895153	IC7766	Aspergillus flavus	5059	IC7766	26895153	https://www.ncbi.nlm.nih.gov/sra/26895153	26895153: https://www.ncbi.nlm.nih.gov/sra/26895153
IC7769	H22	AR	kernel	AF36	Treated	IB	IB	MAT1-2	Post 3-months	Missing	SAMN26895154	IC7769	Aspergillus flavus	5059	IC7769	26895154	https://www.ncbi.nlm.nih.gov/sra/26895154	26895154: https://www.ncbi.nlm.nih.gov/sra/26895154
IC7750	H22	AR	kernel	Afla-Guard	Treated	IB	IB	MAT1-2	Post 3-months	Missing	SAMN26895155	IC7750	Aspergillus flavus	5059	IC7750	26895155	https://www.ncbi.nlm.nih.gov/sra/26895155	26895155: https://www.ncbi.nlm.nih.gov/sra/26895155
IC7751	H22	AR	kernel	Afla-Guard	Treated	IB	IB	MAT1-2	Post 3-months	Missing	SAMN26895156	IC7751	Aspergillus flavus	5059	IC7751	26895156	https://www.ncbi.nlm.nih.gov/sra/26895156	26895156: https://www.ncbi.nlm.nih.gov/sra/26895156
IC7752	H22	AR	kernel	Afla-Guard	Treated	IB	IB	MAT1-2	Post 3-months	Missing	SAMN26895157	IC7752	Aspergillus flavus	5059	IC7752	26895157	https://www.ncbi.nlm.nih.gov/sra/26895157	26895157: https://www.ncbi.nlm.nih.gov/sra/26895157
IC7753	H22	AR	kernel	Afla-Guard	Treated	IB	IB	MAT1-2	Post 3-months	Missing	SAMN26895158	IC7753	Aspergillus flavus	5059	IC7753	26895158	https://www.ncbi.nlm.nih.gov/sra/26895158	26895158: https://www.ncbi.nlm.nih.gov/sra/26895158
IC7754	H22	AR	kernel	Afla-Guard	Treated	IB	IB	MAT1-2	Post 3-months	Missing	SAMN26895159	IC7754	Aspergillus flavus	5059	IC7754	26895159	https://www.ncbi.nlm.nih.gov/sra/26895159	26895159: https://www.ncbi.nlm.nih.gov/sra/26895159
IC7755	H22	AR	kernel	Afla-Guard	Treated	IB	IB	MAT1-2	Post 3-months	Missing	SAMN26895160	IC7755	Aspergillus flavus	5059	IC7755	26895160	https://www.ncbi.nlm.nih.gov/sra/26895160	26895160: https://www.ncbi.nlm.nih.gov/sra/26895160
IC7756	H22	AR	kernel	Afla-Guard	Treated	IB	IB	MAT1-2	Post 3-months	Missing	SAMN26895161	IC7756	Aspergillus flavus	5059	IC7756	26895161	https://www.ncbi.nlm.nih.gov/sra/26895161	26895161: https://www.ncbi.nlm.nih.gov/sra/26895161
IC7757	H22	AR	kernel	Afla-Guard	Treated	IB	IB	MAT1-2	Post 3-months	Missing	SAMN26895162	IC7757	Aspergillus flavus	5059	IC7757	26895162	https://www.ncbi.nlm.nih.gov/sra/26895162	26895162: https://www.ncbi.nlm.nih.gov/sra/26895162
IC7758	H22	AR	kernel	Afla-Guard	Treated	IB	IB	MAT1-2	Post 3-months	Missing	SAMN26895163	IC7758	Aspergillus flavus	5059	IC7758	26895163	https://www.ncbi.nlm.nih.gov/sra/26895163	26895163: https://www.ncbi.nlm.nih.gov/sra/26895163
IC7759	H22	AR	kernel	Afla-Guard	Treated	IB	IB	MAT1-2	Post 3-months	Missing	SAMN26895164	IC7759	Aspergillus flavus	5059	IC7759	26895164	https://www.ncbi.nlm.nih.gov/sra/26895164	26895164: https://www.ncbi.nlm.nih.gov/sra/26895164
IC7770	H22	AR	kernel	Untreated	Untreated	IB	IB	MAT1-2	Pre-application	Missing	SAMN26895165	IC7770	Aspergillus flavus	5059	IC7770	26895165	https://www.ncbi.nlm.nih.gov/sra/26895165	26895165: https://www.ncbi.nlm.nih.gov/sra/26895165
IC7771	H22	AR	kernel	Untreated	Untreated	IB	IB	MAT1-2	Pre-application	Missing	SAMN26895166	IC7771	Aspergillus flavus	5059	IC7771	26895166	https://www.ncbi.nlm.nih.gov/sra/26895166	26895166: https://www.ncbi.nlm.nih.gov/sra/26895166
IC7773	H22	AR	kernel	Untreated	Untreated	IB	IB	MAT1-2	Pre-application	Missing	SAMN26895167	IC7773	Aspergillus flavus	5059	IC7773	26895167	https://www.ncbi.nlm.nih.gov/sra/26895167	26895167: https://www.ncbi.nlm.nih.gov/sra/26895167
IC7774	H22	AR	kernel	Untreated	Untreated	IB	IB	MAT1-2	Pre-application	Missing	SAMN26895168	IC7774	Aspergillus flavus	5059	IC7774	26895168	https://www.ncbi.nlm.nih.gov/sra/26895168	26895168: https://www.ncbi.nlm.nih.gov/sra/26895168
IC7776	H22	AR	kernel	Untreated	Untreated	IB	IB	MAT1-2	Pre-application	Missing	SAMN26895169	IC7776	Aspergillus flavus	5059	IC7776	26895169	https://www.ncbi.nlm.nih.gov/sra/26895169	26895169: https://www.ncbi.nlm.nih.gov/sra/26895169
IC7777	H22	AR	kernel	Untreated	Untreated	IB	IB	MAT1-2	Pre-application	Missing	SAMN26895170	IC7777	Aspergillus flavus	5059	IC7777	26895170	https://www.ncbi.nlm.nih.gov/sra/26895170	26895170: https://www.ncbi.nlm.nih.gov/sra/26895170
IC7778	H22	AR	kernel	Untreated	Untreated	IB	IB	MAT1-2	Pre-application	Missing	SAMN26895171	IC7778	Aspergillus flavus	5059	IC7778	26895171	https://www.ncbi.nlm.nih.gov/sra/26895171	26895171: https://www.ncbi.nlm.nih.gov/sra/26895171
IC7779	H22	AR	kernel	Untreated	Untreated	IB	IB	MAT1-2	Pre-application	Missing	SAMN26895172	IC7779	Aspergillus flavus	5059	IC7779	26895172	https://www.ncbi.nlm.nih.gov/sra/26895172	26895172: https://www.ncbi.nlm.nih.gov/sra/26895172
IC7772	H64	AR	kernel	Untreated	Untreated	IB	IB	MAT1-2	Pre-application	Missing	SAMN26895173	IC7772	Aspergillus flavus	5059	IC7772	26895173	https://www.ncbi.nlm.nih.gov/sra/26895173	26895173: https://www.ncbi.nlm.nih.gov/sra/26895173
IC7775	H66	AR	kernel	Untreated	Untreated	IB	IB	MAT1-2	Pre-application	Missing	SAMN26895174	IC7775	Aspergillus flavus	5059	IC7775	26895174	https://www.ncbi.nlm.nih.gov/sra/26895174	26895174: https://www.ncbi.nlm.nih.gov/sra/26895174
IC7641	H1	AR	Soil	Untreated	Untreated	IB	IB	MAT1-1	Pre-application	Missing	SAMN26895175	IC7641	Aspergillus flavus	5059	IC7641	26895175	https://www.ncbi.nlm.nih.gov/sra/26895175	26895175: https://www.ncbi.nlm.nih.gov/sra/26895175
IC15705	H1	IN	Soil	AF36	Treated	IB	IB	MAT1-1	Post 1-year	Missing	SAMN26895227	IC15705	Aspergillus flavus	5059	IC15705	26895227	https://www.ncbi.nlm.nih.gov/sra/26895227	26895227: https://www.ncbi.nlm.nih.gov/sra/26895227
IC15707	H1	IN	Soil	Afla-Guard	Treated	IB	IB	MAT1-1	Post 1-year	Missing	SAMN26895228	IC15707	Aspergillus flavus	5059	IC15707	26895228	https://www.ncbi.nlm.nih.gov/sra/26895228	26895228: https://www.ncbi.nlm.nih.gov/sra/26895228
IC15708	H1	IN	Soil	Afla-Guard	Treated	IB	IB	MAT1-1	Post 1-year	Missing	SAMN26895229	IC15708	Aspergillus flavus	5059	IC15708	26895229	https://www.ncbi.nlm.nih.gov/sra/26895229	26895229: https://www.ncbi.nlm.nih.gov/sra/26895229
IC15712	H1	IN	Soil	Afla-Guard	Treated	IB	IB	MAT1-1	Post 1-year	Missing	SAMN26895230	IC15712	Aspergillus flavus	5059	IC15712	26895230	https://www.ncbi.nlm.nih.gov/sra/26895230	26895230: https://www.ncbi.nlm.nih.gov/sra/26895230
IC15713	H1	IN	Soil	Afla-Guard	Treated	IB	IB	MAT1-1	Post 1-year	Missing	SAMN26895231	IC15713	Aspergillus flavus	5059	IC15713	26895231	https://www.ncbi.nlm.nih.gov/sra/26895231	26895231: https://www.ncbi.nlm.nih.gov/sra/26895231
IC15714	H1	IN	Soil	Afla-Guard	Treated	IB	IB	MAT1-1	Post 1-year	Missing	SAMN26895232	IC15714	Aspergillus flavus	5059	IC15714	26895232	https://www.ncbi.nlm.nih.gov/sra/26895232	26895232: https://www.ncbi.nlm.nih.gov/sra/26895232
IC15715	H1	IN	Soil	Afla-Guard	Treated	IB	IB	MAT1-1	Post 1-year	Missing	SAMN26895233	IC15715	Aspergillus flavus	5059	IC15715	26895233	https://www.ncbi.nlm.nih.gov/sra/26895233	26895233: https://www.ncbi.nlm.nih.gov/sra/26895233
IC15716	H1	IN	Soil	Afla-Guard	Treated	IB	IB	MAT1-1	Post 1-year	Missing	SAMN26895234	IC15716	Aspergillus flavus	5059	IC15716	26895234	https://www.ncbi.nlm.nih.gov/sra/26895234	26895234: https://www.ncbi.nlm.nih.gov/sra/26895234
IC15719	H1	IN	Soil	Afla-Guard	Treated	IB	IB	MAT1-2	Post 1-year	Missing	SAMN26895235	IC15719	Aspergillus flavus	5059	IC15719	26895235	https://www.ncbi.nlm.nih.gov/sra/26895235	26895235: https://www.ncbi.nlm.nih.gov/sra/26895235
IC15725	H1	IN	Soil	Afla-Guard	Treated	IB	IB	MAT1-1	Post 1-year	Missing	SAMN26895236	IC15725	Aspergillus flavus	5059	IC15725	26895236	https://www.ncbi.nlm.nih.gov/sra/26895236	26895236: https://www.ncbi.nlm.nih.gov/sra/26895236
IC15726	H1	IN	Soil	Afla-Guard	Treated	IB	IB	MAT1-1	Post 1-year	Missing	SAMN26895237	IC15726	Aspergillus flavus	5059	IC15726	26895237	https://www.ncbi.nlm.nih.gov/sra/26895237	26895237: https://www.ncbi.nlm.nih.gov/sra/26895237
IC15727	H1	IN	Soil	Afla-Guard	Treated	IB	IB	MAT1-1	Post 1-year	Missing	SAMN26895238	IC15727	Aspergillus flavus	5059	IC15727	26895238	https://www.ncbi.nlm.nih.gov/sra/26895238	26895238: https://www.ncbi.nlm.nih.gov/sra/26895238
IC15728	H1	IN	Soil	Afla-Guard	Treated	IB	IB	MAT1-1	Post 1-year	Missing	SAMN26895239	IC15728	Aspergillus flavus	5059	IC15728	26895239	https://www.ncbi.nlm.nih.gov/sra/26895239	26895239: https://www.ncbi.nlm.nih.gov/sra/26895239
IC15729	H1	IN	Soil	Afla-Guard	Treated	IB	IB	MAT1-1	Post 1-year	Missing	SAMN26895240	IC15729	Aspergillus flavus	5059	IC15729	26895240	https://www.ncbi.nlm.nih.gov/sra/26895240	26895240: https://www.ncbi.nlm.nih.gov/sra/26895240
IC15731	H1	IN	Soil	Afla-Guard	Treated	IB	IB	MAT1-1	Post 1-year	Missing	SAMN26895241	IC15731	Aspergillus flavus	5059	IC15731	26895241	https://www.ncbi.nlm.nih.gov/sra/26895241	26895241: https://www.ncbi.nlm.nih.gov/sra/26895241
IC15732	H1	IN	Soil	Afla-Guard	Treated	IB	IB	MAT1-2	Post 1-year	Missing	SAMN26895242	IC15732	Aspergillus flavus	5059	IC15732	26895242	https://www.ncbi.nlm.nih.gov/sra/26895242	26895242: https://www.ncbi.nlm.nih.gov/sra/26895242
IC15733	H1	IN	Soil	Afla-Guard	Treated	IB	IB	MAT1-1	Post 1-year	Missing	SAMN26895243	IC15733	Aspergillus flavus	5059	IC15733	26895243	https://www.ncbi.nlm.nih.gov/sra/26895243	26895243: https://www.ncbi.nlm.nih.gov/sra/26895243
IC15734	H1	IN	Soil	Afla-Guard	Treated	IB	IB	MAT1-1	Post 1-year	Missing	SAMN26895244	IC15734	Aspergillus flavus	5059	IC15734	26895244	https://www.ncbi.nlm.nih.gov/sra/26895244	26895244: https://www.ncbi.nlm.nih.gov/sra/26895244
IC15735	H1	IN	Soil	Afla-Guard	Treated	IB	IB	MAT1-1	Post 1-year	Missing	SAMN26895245	IC15735	Aspergillus flavus	5059	IC15735	26895245	https://www.ncbi.nlm.nih.gov/sra/26895245	26895245: https://www.ncbi.nlm.nih.gov/sra/26895245
IC15736	H1	IN	Soil	Afla-Guard	Treated	IB	IB	MAT1-2	Post 1-year	Missing	SAMN26895246	IC15736	Aspergillus flavus	5059	IC15736	26895246	https://www.ncbi.nlm.nih.gov/sra/26895246	26895246: https://www.ncbi.nlm.nih.gov/sra/26895246
IC15737	H1	IN	Soil	Afla-Guard	Treated	IB	IB	MAT1-1	Post 1-year	Missing	SAMN26895247	IC15737	Aspergillus flavus	5059	IC15737	26895247	https://www.ncbi.nlm.nih.gov/sra/26895247	26895247: https://www.ncbi.nlm.nih.gov/sra/26895247
IC15738	H1	IN	Soil	Afla-Guard	Treated	IB	IB	MAT1-1	Post 1-year	Missing	SAMN26895248	IC15738	Aspergillus flavus	5059	IC15738	26895248	https://www.ncbi.nlm.nih.gov/sra/26895248	26895248: https://www.ncbi.nlm.nih.gov/sra/26895248
IC15739	H1	IN	Soil	Afla-Guard	Treated	IB	IB	MAT1-1	Post 1-year	Missing	SAMN26895249	IC15739	Aspergillus flavus	5059	IC15739	26895249	https://www.ncbi.nlm.nih.gov/sra/26895249	26895249: https://www.ncbi.nlm.nih.gov/sra/26895249
IC15740	H1	IN	Soil	Afla-Guard	Treated	IB	IB	MAT1-1	Post 1-year	Missing	SAMN26895250	IC15740	Aspergillus flavus	5059	IC15740	26895250	https://www.ncbi.nlm.nih.gov/sra/26895250	26895250: https://www.ncbi.nlm.nih.gov/sra/26895250
IC15741	H1	IN	Soil	Afla-Guard	Treated	IB	IB	MAT1-1	Post 1-year	Missing	SAMN26895251	IC15741	Aspergillus flavus	5059	IC15741	26895251	https://www.ncbi.nlm.nih.gov/sra/26895251	26895251: https://www.ncbi.nlm.nih.gov/sra/26895251
IC15742	H1	IN	Soil	Afla-Guard	Treated	IB	IB	MAT1-1	Post 1-year	Missing	SAMN26895252	IC15742	Aspergillus flavus	5059	IC15742	26895252	https://www.ncbi.nlm.nih.gov/sra/26895252	26895252: https://www.ncbi.nlm.nih.gov/sra/26895252
IC15743	H1	IN	Soil	Afla-Guard	Treated	IB	IB	MAT1-2	Post 1-year	Missing	SAMN26895253	IC15743	Aspergillus flavus	5059	IC15743	26895253	https://www.ncbi.nlm.nih.gov/sra/26895253	26895253: https://www.ncbi.nlm.nih.gov/sra/26895253
IC15746	H1	IN	Soil	Afla-Guard	Treated	IB	IB	MAT1-1	Post 1-year	Missing	SAMN26895254	IC15746	Aspergillus flavus	5059	IC15746	26895254	https://www.ncbi.nlm.nih.gov/sra/26895254	26895254: https://www.ncbi.nlm.nih.gov/sra/26895254
IC15747	H1	IN	Soil	Afla-Guard	Treated	IB	IB	MAT1-1	Post 1-year	Missing	SAMN26895255	IC15747	Aspergillus flavus	5059	IC15747	26895255	https://www.ncbi.nlm.nih.gov/sra/26895255	26895255: https://www.ncbi.nlm.nih.gov/sra/26895255
IC15748	H1	IN	Soil	Afla-Guard	Treated	IB	IB	MAT1-2	Post 1-year	Missing	SAMN26895256	IC15748	Aspergillus flavus	5059	IC15748	26895256	https://www.ncbi.nlm.nih.gov/sra/26895256	26895256: https://www.ncbi.nlm.nih.gov/sra/26895256
IC15723	H102	IN	Soil	Afla-Guard	Treated	IB	IB	MAT1-2	Post 1-year	Missing	SAMN26895257	IC15723	Aspergillus flavus	5059	IC15723	26895257	https://www.ncbi.nlm.nih.gov/sra/26895257	26895257: https://www.ncbi.nlm.nih.gov/sra/26895257
IC15752	H12	IN	Soil	Afla-Guard	Treated	IB	IB	MAT1-2	Post 1-year	Missing	SAMN26895258	IC15752	Aspergillus flavus	5059	IC15752	26895258	https://www.ncbi.nlm.nih.gov/sra/26895258	26895258: https://www.ncbi.nlm.nih.gov/sra/26895258
IC15724	H13	IN	Soil	Afla-Guard	Treated	IB	IB	MAT1-1	Post 1-year	Missing	SAMN26895259	IC15724	Aspergillus flavus	5059	IC15724	26895259	https://www.ncbi.nlm.nih.gov/sra/26895259	26895259: https://www.ncbi.nlm.nih.gov/sra/26895259
IC15711	H17	IN	Soil	Afla-Guard	Treated	IB	IB	MAT1-1	Post 1-year	Full	SAMN26895260	IC15711	Aspergillus flavus	5059	IC15711	26895260	https://www.ncbi.nlm.nih.gov/sra/26895260	26895260: https://www.ncbi.nlm.nih.gov/sra/26895260
IC15721	H198	IN	Soil	Afla-Guard	Treated	IB	IC	MAT1-1	Post 1-year	Full	SAMN26895261	IC15721	Aspergillus flavus	5059	IC15721	26895261	https://www.ncbi.nlm.nih.gov/sra/26895261	26895261: https://www.ncbi.nlm.nih.gov/sra/26895261
IC15717	H6	IN	Soil	Afla-Guard	Treated	IB	IB	MAT1-2	Post 1-year	Missing	SAMN26895262	IC15717	Aspergillus flavus	5059	IC15717	26895262	https://www.ncbi.nlm.nih.gov/sra/26895262	26895262: https://www.ncbi.nlm.nih.gov/sra/26895262
IC15722	H88	IN	Soil	Afla-Guard	Treated	IB	IB	MAT1-1	Post 1-year	Missing	SAMN26895263	IC15722	Aspergillus flavus	5059	IC15722	26895263	https://www.ncbi.nlm.nih.gov/sra/26895263	26895263: https://www.ncbi.nlm.nih.gov/sra/26895263
IC15709	H89	IN	Soil	Afla-Guard	Treated	IB	IB	MAT1-1	Post 1-year	Missing	SAMN26895264	IC15709	Aspergillus flavus	5059	IC15709	26895264	https://www.ncbi.nlm.nih.gov/sra/26895264	26895264: https://www.ncbi.nlm.nih.gov/sra/26895264
IC15753	H90	IN	Soil	Afla-Guard	Treated	IB	IB	MAT1-1	Post 1-year	Missing	SAMN26895265	IC15753	Aspergillus flavus	5059	IC15753	26895265	https://www.ncbi.nlm.nih.gov/sra/26895265	26895265: https://www.ncbi.nlm.nih.gov/sra/26895265
IC15761	H91	IN	Soil	Untreated	Untreated	IB	IB	MAT1-2	Post 1-year	Missing	SAMN26895266	IC15761	Aspergillus flavus	5059	IC15761	26895266	https://www.ncbi.nlm.nih.gov/sra/26895266	26895266: https://www.ncbi.nlm.nih.gov/sra/26895266
IC15754	H95	IN	Soil	Untreated	Untreated	IB	IB	MAT1-2	Post 1-year	Missing	SAMN26895267	IC15754	Aspergillus flavus	5059	IC15754	26895267	https://www.ncbi.nlm.nih.gov/sra/26895267	26895267: https://www.ncbi.nlm.nih.gov/sra/26895267
IC15751	H96	IN	Soil	Afla-Guard	Treated	IB	IB	MAT1-1	Post 1-year	Missing	SAMN26895268	IC15751	Aspergillus flavus	5059	IC15751	26895268	https://www.ncbi.nlm.nih.gov/sra/26895268	26895268: https://www.ncbi.nlm.nih.gov/sra/26895268
IC10092	H1	IN	kernel	AF36	Treated	IB	IB	MAT1-2	Post 3-months	Missing	SAMN26895289	IC10092	Aspergillus flavus	5059	IC10092	26895289	https://www.ncbi.nlm.nih.gov/sra/26895289	26895289: https://www.ncbi.nlm.nih.gov/sra/26895289
IC10094	H1	IN	kernel	AF36	Treated	IB	IB	MAT1-2	Post 3-months	Missing	SAMN26895290	IC10094	Aspergillus flavus	5059	IC10094	26895290	https://www.ncbi.nlm.nih.gov/sra/26895290	26895290: https://www.ncbi.nlm.nih.gov/sra/26895290
IC10095	H1	IN	kernel	AF36	Treated	IB	IB	MAT1-2	Post 3-months	Missing	SAMN26895291	IC10095	Aspergillus flavus	5059	IC10095	26895291	https://www.ncbi.nlm.nih.gov/sra/26895291	26895291: https://www.ncbi.nlm.nih.gov/sra/26895291
IC10096	H1	IN	kernel	AF36	Treated	IB	IB	MAT1-2	Post 3-months	Missing	SAMN26895292	IC10096	Aspergillus flavus	5059	IC10096	26895292	https://www.ncbi.nlm.nih.gov/sra/26895292	26895292: https://www.ncbi.nlm.nih.gov/sra/26895292
IC10093	H1	IN	kernel	AF36	Treated	IB	IB	MAT1-2	Post 3-months	Missing	SAMN26895293	IC10093	Aspergillus flavus	5059	IC10093	26895293	https://www.ncbi.nlm.nih.gov/sra/26895293	26895293: https://www.ncbi.nlm.nih.gov/sra/26895293
IC10099	H1	IN	kernel	Afla-Guard	Treated	IB	IB	MAT1-2	Post 3-months	Missing	SAMN26895294	IC10099	Aspergillus flavus	5059	IC10099	26895294	https://www.ncbi.nlm.nih.gov/sra/26895294	26895294: https://www.ncbi.nlm.nih.gov/sra/26895294
IC10100	H1	IN	kernel	Afla-Guard	Treated	IB	IB	MAT1-2	Post 3-months	Missing	SAMN26895295	IC10100	Aspergillus flavus	5059	IC10100	26895295	https://www.ncbi.nlm.nih.gov/sra/26895295	26895295: https://www.ncbi.nlm.nih.gov/sra/26895295
IC10101	H1	IN	kernel	Afla-Guard	Treated	IB	IB	MAT1-2	Post 3-months	Missing	SAMN26895296	IC10101	Aspergillus flavus	5059	IC10101	26895296	https://www.ncbi.nlm.nih.gov/sra/26895296	26895296: https://www.ncbi.nlm.nih.gov/sra/26895296
IC10098	H257	IN	kernel	Afla-Guard	Treated	IB	IC	MAT1-1	Post 3-months	Full	SAMN26895297	IC10098	Aspergillus flavus	5059	IC10098	26895297	https://www.ncbi.nlm.nih.gov/sra/26895297	26895297: https://www.ncbi.nlm.nih.gov/sra/26895297
IC6866	H29	IN	Soil	Untreated	Untreated	IB	IB	MAT1-1	Pre-application	Full	SAMN26895298	IC6866	Aspergillus flavus	5059	IC6866	26895298	https://www.ncbi.nlm.nih.gov/sra/26895298	26895298: https://www.ncbi.nlm.nih.gov/sra/26895298
IC7084	H40	IN	Soil	Untreated	Untreated	IB	IB	MAT1-1	Pre-application	Full	SAMN26895299	IC7084	Aspergillus flavus	5059	IC7084	26895299	https://www.ncbi.nlm.nih.gov/sra/26895299	26895299: https://www.ncbi.nlm.nih.gov/sra/26895299
IC7171	H7	IN	Soil	Untreated	Untreated	IB	IB	MAT1-2	Pre-application	Missing	SAMN26895300	IC7171	Aspergillus flavus	5059	IC7171	26895300	https://www.ncbi.nlm.nih.gov/sra/26895300	26895300: https://www.ncbi.nlm.nih.gov/sra/26895300
IC14152	H1	NC	Soil	AF36	Treated	IB	IB	MAT1-1	Post 1-year	Missing	SAMN26895328	IC14152	Aspergillus flavus	5059	IC14152	26895328	https://www.ncbi.nlm.nih.gov/sra/26895328	26895328: https://www.ncbi.nlm.nih.gov/sra/26895328
IC14153	H1	NC	Soil	AF36	Treated	IB	IB	MAT1-2	Post 1-year	Missing	SAMN26895329	IC14153	Aspergillus flavus	5059	IC14153	26895329	https://www.ncbi.nlm.nih.gov/sra/26895329	26895329: https://www.ncbi.nlm.nih.gov/sra/26895329
IC14263	H1	NC	Soil	AF36	Treated	IB	IB	MAT1-2	Post 1-year	Missing	SAMN26895330	IC14263	Aspergillus flavus	5059	IC14263	26895330	https://www.ncbi.nlm.nih.gov/sra/26895330	26895330: https://www.ncbi.nlm.nih.gov/sra/26895330
IC16302	H1	NC	kernel	Afla-Guard	Treated	IB	IB	MAT1-2	Post 1-year	Full	SAMN26895331	IC16302	Aspergillus flavus	5059	IC16302	26895331	https://www.ncbi.nlm.nih.gov/sra/26895331	26895331: https://www.ncbi.nlm.nih.gov/sra/26895331
IC15809	H1	NC	kernel	Afla-Guard	Treated	IB	IB	MAT1-1	Post 1-year	Missing	SAMN26895332	IC15809	Aspergillus flavus	5059	IC15809	26895332	https://www.ncbi.nlm.nih.gov/sra/26895332	26895332: https://www.ncbi.nlm.nih.gov/sra/26895332
IC16324	H1	NC	kernel	Afla-Guard	Treated	IB	IB	MAT1-2	Post 1-year	Missing	SAMN26895333	IC16324	Aspergillus flavus	5059	IC16324	26895333	https://www.ncbi.nlm.nih.gov/sra/26895333	26895333: https://www.ncbi.nlm.nih.gov/sra/26895333
IC14031	H1	NC	Soil	Afla-Guard	Treated	IB	IB	MAT1-2	Post 1-year	Missing	SAMN26895334	IC14031	Aspergillus flavus	5059	IC14031	26895334	https://www.ncbi.nlm.nih.gov/sra/26895334	26895334: https://www.ncbi.nlm.nih.gov/sra/26895334
IC14032	H1	NC	Soil	Afla-Guard	Treated	IB	IB	MAT1-1	Post 1-year	Missing	SAMN26895335	IC14032	Aspergillus flavus	5059	IC14032	26895335	https://www.ncbi.nlm.nih.gov/sra/26895335	26895335: https://www.ncbi.nlm.nih.gov/sra/26895335
IC14033	H1	NC	Soil	Afla-Guard	Treated	IB	IB	MAT1-2	Post 1-year	Missing	SAMN26895336	IC14033	Aspergillus flavus	5059	IC14033	26895336	https://www.ncbi.nlm.nih.gov/sra/26895336	26895336: https://www.ncbi.nlm.nih.gov/sra/26895336
IC14194	H1	NC	Soil	Afla-Guard	Treated	IB	IB	MAT1-2	Post 1-year	Missing	SAMN26895337	IC14194	Aspergillus flavus	5059	IC14194	26895337	https://www.ncbi.nlm.nih.gov/sra/26895337	26895337: https://www.ncbi.nlm.nih.gov/sra/26895337
IC16171	H1	NC	kernel	Untreated	Untreated	IB	IB	MAT1-1	Post 1-year	Missing	SAMN26895338	IC16171	Aspergillus flavus	5059	IC16171	26895338	https://www.ncbi.nlm.nih.gov/sra/26895338	26895338: https://www.ncbi.nlm.nih.gov/sra/26895338
IC16427	H1	NC	kernel	Untreated	Untreated	IB	IB	MAT1-1	Post 1-year	Missing	SAMN26895339	IC16427	Aspergillus flavus	5059	IC16427	26895339	https://www.ncbi.nlm.nih.gov/sra/26895339	26895339: https://www.ncbi.nlm.nih.gov/sra/26895339
IC15879	H1	NC	kernel	Untreated	Untreated	IB	IB	MAT1-1	Post 1-year	Partial	SAMN26895340	IC15879	Aspergillus flavus	5059	IC15879	26895340	https://www.ncbi.nlm.nih.gov/sra/26895340	26895340: https://www.ncbi.nlm.nih.gov/sra/26895340
IC14100	H1	NC	Soil	Untreated	Untreated	IB	IB	MAT1-2	Post 1-year	Missing	SAMN26895341	IC14100	Aspergillus flavus	5059	IC14100	26895341	https://www.ncbi.nlm.nih.gov/sra/26895341	26895341: https://www.ncbi.nlm.nih.gov/sra/26895341
IC14101	H1	NC	Soil	Untreated	Untreated	IB	IB	MAT1-2	Post 1-year	Missing	SAMN26895342	IC14101	Aspergillus flavus	5059	IC14101	26895342	https://www.ncbi.nlm.nih.gov/sra/26895342	26895342: https://www.ncbi.nlm.nih.gov/sra/26895342
IC14295	H1	NC	Soil	Untreated	Untreated	IB	IB	MAT1-2	Post 1-year	Missing	SAMN26895343	IC14295	Aspergillus flavus	5059	IC14295	26895343	https://www.ncbi.nlm.nih.gov/sra/26895343	26895343: https://www.ncbi.nlm.nih.gov/sra/26895343
IC14297	H1	NC	Soil	Untreated	Untreated	IB	IB	MAT1-1	Post 1-year	Missing	SAMN26895344	IC14297	Aspergillus flavus	5059	IC14297	26895344	https://www.ncbi.nlm.nih.gov/sra/26895344	26895344: https://www.ncbi.nlm.nih.gov/sra/26895344
IC16116	H199	NC	kernel	Untreated	Untreated	IB	IB	MAT1-1	Post 1-year	Full	SAMN26895345	IC16116	Aspergillus flavus	5059	IC16116	26895345	https://www.ncbi.nlm.nih.gov/sra/26895345	26895345: https://www.ncbi.nlm.nih.gov/sra/26895345
IC15907	H20	NC	kernel	AF36	Treated	IB	IB	MAT1-1	Post 1-year	Full	SAMN26895346	IC15907	Aspergillus flavus	5059	IC15907	26895346	https://www.ncbi.nlm.nih.gov/sra/26895346	26895346: https://www.ncbi.nlm.nih.gov/sra/26895346
IC15914	H20	NC	kernel	AF36	Treated	IB	IB	MAT1-1	Post 1-year	Full	SAMN26895347	IC15914	Aspergillus flavus	5059	IC15914	26895347	https://www.ncbi.nlm.nih.gov/sra/26895347	26895347: https://www.ncbi.nlm.nih.gov/sra/26895347
IC15937	H20	NC	kernel	AF36	Treated	IB	IB	MAT1-1	Post 1-year	Full	SAMN26895348	IC15937	Aspergillus flavus	5059	IC15937	26895348	https://www.ncbi.nlm.nih.gov/sra/26895348	26895348: https://www.ncbi.nlm.nih.gov/sra/26895348
IC16304	H20	NC	kernel	Afla-Guard	Treated	IB	IB	MAT1-2	Post 1-year	Full	SAMN26895349	IC16304	Aspergillus flavus	5059	IC16304	26895349	https://www.ncbi.nlm.nih.gov/sra/26895349	26895349: https://www.ncbi.nlm.nih.gov/sra/26895349
IC15868	H20	NC	kernel	Untreated	Untreated	IB	IB	MAT1-1	Post 1-year	Full	SAMN26895350	IC15868	Aspergillus flavus	5059	IC15868	26895350	https://www.ncbi.nlm.nih.gov/sra/26895350	26895350: https://www.ncbi.nlm.nih.gov/sra/26895350
IC15870	H20	NC	kernel	Untreated	Untreated	IB	IB	MAT1-1	Post 1-year	Full	SAMN26895351	IC15870	Aspergillus flavus	5059	IC15870	26895351	https://www.ncbi.nlm.nih.gov/sra/26895351	26895351: https://www.ncbi.nlm.nih.gov/sra/26895351
IC15888	H20	NC	kernel	Untreated	Untreated	IB	IB	MAT1-1	Post 1-year	Full	SAMN26895352	IC15888	Aspergillus flavus	5059	IC15888	26895352	https://www.ncbi.nlm.nih.gov/sra/26895352	26895352: https://www.ncbi.nlm.nih.gov/sra/26895352
IC14225	H21	NC	Soil	Afla-Guard	Treated	IB	IB	MAT1-1	Post 1-year	Full	SAMN26895353	IC14225	Aspergillus flavus	5059	IC14225	26895353	https://www.ncbi.nlm.nih.gov/sra/26895353	26895353: https://www.ncbi.nlm.nih.gov/sra/26895353
IC15860	H22	NC	kernel	Untreated	Untreated	IB	IB	MAT1-2	Post 1-year	Missing	SAMN26895354	IC15860	Aspergillus flavus	5059	IC15860	26895354	https://www.ncbi.nlm.nih.gov/sra/26895354	26895354: https://www.ncbi.nlm.nih.gov/sra/26895354
IC13932	H221	NC	Soil	Untreated	Untreated	IB	IB	MAT1-2	Post 1-year	Partial	SAMN26895355	IC13932	Aspergillus flavus	5059	IC13932	26895355	https://www.ncbi.nlm.nih.gov/sra/26895355	26895355: https://www.ncbi.nlm.nih.gov/sra/26895355
IC14066	H23	NC	Soil	Untreated	Untreated	IB	IB	MAT1-1	Post 1-year	Missing	SAMN26895356	IC14066	Aspergillus flavus	5059	IC14066	26895356	https://www.ncbi.nlm.nih.gov/sra/26895356	26895356: https://www.ncbi.nlm.nih.gov/sra/26895356
IC14069	H23	NC	Soil	Untreated	Untreated	IB	IB	MAT1-1	Post 1-year	Missing	SAMN26895357	IC14069	Aspergillus flavus	5059	IC14069	26895357	https://www.ncbi.nlm.nih.gov/sra/26895357	26895357: https://www.ncbi.nlm.nih.gov/sra/26895357
IC16381	H35	NC	kernel	AF36	Treated	IB	IB	MAT1-1	Post 1-year	Full	SAMN26895358	IC16381	Aspergillus flavus	5059	IC16381	26895358	https://www.ncbi.nlm.nih.gov/sra/26895358	26895358: https://www.ncbi.nlm.nih.gov/sra/26895358
IC16435	H60	NC	kernel	Untreated	Untreated	IB	IB	MAT1-1	Post 1-year	Missing	SAMN26895359	IC16435	Aspergillus flavus	5059	IC16435	26895359	https://www.ncbi.nlm.nih.gov/sra/26895359	26895359: https://www.ncbi.nlm.nih.gov/sra/26895359
IC13961	H72	NC	Soil	AF36	Treated	IB	IB	MAT1-1	Post 1-year	Partial	SAMN26895360	IC13961	Aspergillus flavus	5059	IC13961	26895360	https://www.ncbi.nlm.nih.gov/sra/26895360	26895360: https://www.ncbi.nlm.nih.gov/sra/26895360
IC8100	H1	NC	kernel	AF36	Treated	IB	IB	MAT1-2	Post 3-months	Missing	SAMN26895469	IC8100	Aspergillus flavus	5059	IC8100	26895469	https://www.ncbi.nlm.nih.gov/sra/26895469	26895469: https://www.ncbi.nlm.nih.gov/sra/26895469
IC8102	H1	NC	kernel	AF36	Treated	IB	IB	MAT1-2	Post 3-months	Missing	SAMN26895470	IC8102	Aspergillus flavus	5059	IC8102	26895470	https://www.ncbi.nlm.nih.gov/sra/26895470	26895470: https://www.ncbi.nlm.nih.gov/sra/26895470
IC8080	H1	NC	kernel	Afla-Guard	Treated	IB	IB	MAT1-2	Post 3-months	Missing	SAMN26895471	IC8080	Aspergillus flavus	5059	IC8080	26895471	https://www.ncbi.nlm.nih.gov/sra/26895471	26895471: https://www.ncbi.nlm.nih.gov/sra/26895471
IC8082	H1	NC	kernel	Afla-Guard	Treated	IB	IB	MAT1-2	Post 3-months	Missing	SAMN26895472	IC8082	Aspergillus flavus	5059	IC8082	26895472	https://www.ncbi.nlm.nih.gov/sra/26895472	26895472: https://www.ncbi.nlm.nih.gov/sra/26895472
IC8083	H1	NC	kernel	Afla-Guard	Treated	IB	IB	MAT1-1	Post 3-months	Missing	SAMN26895473	IC8083	Aspergillus flavus	5059	IC8083	26895473	https://www.ncbi.nlm.nih.gov/sra/26895473	26895473: https://www.ncbi.nlm.nih.gov/sra/26895473
IC8084	H1	NC	kernel	Afla-Guard	Treated	IB	IB	MAT1-2	Post 3-months	Missing	SAMN26895474	IC8084	Aspergillus flavus	5059	IC8084	26895474	https://www.ncbi.nlm.nih.gov/sra/26895474	26895474: https://www.ncbi.nlm.nih.gov/sra/26895474
IC8085	H1	NC	kernel	Afla-Guard	Treated	IB	IB	MAT1-2	Post 3-months	Missing	SAMN26895475	IC8085	Aspergillus flavus	5059	IC8085	26895475	https://www.ncbi.nlm.nih.gov/sra/26895475	26895475: https://www.ncbi.nlm.nih.gov/sra/26895475
IC8086	H1	NC	kernel	Afla-Guard	Treated	IB	IB	MAT1-2	Post 3-months	Missing	SAMN26895476	IC8086	Aspergillus flavus	5059	IC8086	26895476	https://www.ncbi.nlm.nih.gov/sra/26895476	26895476: https://www.ncbi.nlm.nih.gov/sra/26895476
IC8088	H104	NC	kernel	Afla-Guard	Treated	IB	IB	MAT1-2	Post 3-months	Full	SAMN26895477	IC8088	Aspergillus flavus	5059	IC8088	26895477	https://www.ncbi.nlm.nih.gov/sra/26895477	26895477: https://www.ncbi.nlm.nih.gov/sra/26895477
IC8095	H105	NC	kernel	AF36	Treated	IB	IB	MAT1-1	Post 3-months	Full	SAMN26895478	IC8095	Aspergillus flavus	5059	IC8095	26895478	https://www.ncbi.nlm.nih.gov/sra/26895478	26895478: https://www.ncbi.nlm.nih.gov/sra/26895478
IC8097	H73	NC	kernel	AF36	Treated	IB	IB	MAT1-1	Post 3-months	Full	SAMN26895479	IC8097	Aspergillus flavus	5059	IC8097	26895479	https://www.ncbi.nlm.nih.gov/sra/26895479	26895479: https://www.ncbi.nlm.nih.gov/sra/26895479
IC6509	H1	NC	Soil	Untreated	Untreated	IB	IB	MAT1-2	Pre-application	Missing	SAMN26895489	IC6509	Aspergillus flavus	5059	IC6509	26895489	https://www.ncbi.nlm.nih.gov/sra/26895489	26895489: https://www.ncbi.nlm.nih.gov/sra/26895489
IC6546	H1	NC	Soil	Untreated	Untreated	IB	IB	MAT1-2	Pre-application	Missing	SAMN26895490	IC6546	Aspergillus flavus	5059	IC6546	26895490	https://www.ncbi.nlm.nih.gov/sra/26895490	26895490: https://www.ncbi.nlm.nih.gov/sra/26895490
IC6512	H19	NC	Soil	Untreated	Untreated	IB	IB	MAT1-1	Pre-application	Full	SAMN26895491	IC6512	Aspergillus flavus	5059	IC6512	26895491	https://www.ncbi.nlm.nih.gov/sra/26895491	26895491: https://www.ncbi.nlm.nih.gov/sra/26895491
IC6513	H23	NC	Soil	Untreated	Untreated	IB	IB	MAT1-1	Pre-application	Missing	SAMN26895492	IC6513	Aspergillus flavus	5059	IC6513	26895492	https://www.ncbi.nlm.nih.gov/sra/26895492	26895492: https://www.ncbi.nlm.nih.gov/sra/26895492
IC6542	H24	NC	Soil	Untreated	Untreated	IB	IB	MAT1-2	Pre-application	Partial	SAMN26895493	IC6542	Aspergillus flavus	5059	IC6542	26895493	https://www.ncbi.nlm.nih.gov/sra/26895493	26895493: https://www.ncbi.nlm.nih.gov/sra/26895493
IC6544	H24	NC	Soil	Untreated	Untreated	IB	IB	MAT1-2	Pre-application	Partial	SAMN26895494	IC6544	Aspergillus flavus	5059	IC6544	26895494	https://www.ncbi.nlm.nih.gov/sra/26895494	26895494: https://www.ncbi.nlm.nih.gov/sra/26895494
IC6486	H53	NC	Soil	Untreated	Untreated	IB	IB	MAT1-1	Pre-application	Missing	SAMN26895495	IC6486	Aspergillus flavus	5059	IC6486	26895495	https://www.ncbi.nlm.nih.gov/sra/26895495	26895495: https://www.ncbi.nlm.nih.gov/sra/26895495
IC6547	H8	NC	Soil	Untreated	Untreated	IB	IB	MAT1-2	Pre-application	Missing	SAMN26895496	IC6547	Aspergillus flavus	5059	IC6547	26895496	https://www.ncbi.nlm.nih.gov/sra/26895496	26895496: https://www.ncbi.nlm.nih.gov/sra/26895496
IC6543	H86	NC	Soil	Untreated	Untreated	IB	IB	MAT1-2	Pre-application	Missing	SAMN26895497	IC6543	Aspergillus flavus	5059	IC6543	26895497	https://www.ncbi.nlm.nih.gov/sra/26895497	26895497: https://www.ncbi.nlm.nih.gov/sra/26895497
IC8092	H1	NC	kernel	Untreated	Untreated	IB	IB	MAT1-2	Pre-application	Missing	SAMN26895519	IC8092	Aspergillus flavus	5059	IC8092	26895519	https://www.ncbi.nlm.nih.gov/sra/26895519	26895519: https://www.ncbi.nlm.nih.gov/sra/26895519
IC8213	H1	NC	kernel	Untreated	Untreated	IB	IB	MAT1-2	Pre-application	Missing	SAMN26895520	IC8213	Aspergillus flavus	5059	IC8213	26895520	https://www.ncbi.nlm.nih.gov/sra/26895520	26895520: https://www.ncbi.nlm.nih.gov/sra/26895520
IC12930	H1	TX	kernel	AF36	Treated	IB	IB	MAT1-2	Post 1-year	Missing	SAMN26895529	IC12930	Aspergillus flavus	5059	IC12930	26895529	https://www.ncbi.nlm.nih.gov/sra/26895529	26895529: https://www.ncbi.nlm.nih.gov/sra/26895529
IC12952	H1	TX	kernel	AF36	Treated	IB	IB	MAT1-2	Post 1-year	Missing	SAMN26895530	IC12952	Aspergillus flavus	5059	IC12952	26895530	https://www.ncbi.nlm.nih.gov/sra/26895530	26895530: https://www.ncbi.nlm.nih.gov/sra/26895530
IC12967	H1	TX	kernel	AF36	Treated	IB	IB	MAT1-2	Post 1-year	Missing	SAMN26895531	IC12967	Aspergillus flavus	5059	IC12967	26895531	https://www.ncbi.nlm.nih.gov/sra/26895531	26895531: https://www.ncbi.nlm.nih.gov/sra/26895531
IC12968	H1	TX	kernel	AF36	Treated	IB	IB	MAT1-1	Post 1-year	Missing	SAMN26895532	IC12968	Aspergillus flavus	5059	IC12968	26895532	https://www.ncbi.nlm.nih.gov/sra/26895532	26895532: https://www.ncbi.nlm.nih.gov/sra/26895532
IC13043	H1	TX	kernel	AF36	Treated	IB	IB	MAT1-1	Post 1-year	Missing	SAMN26895533	IC13043	Aspergillus flavus	5059	IC13043	26895533	https://www.ncbi.nlm.nih.gov/sra/26895533	26895533: https://www.ncbi.nlm.nih.gov/sra/26895533
IC13086	H1	TX	kernel	AF36	Treated	IB	IB	MAT1-1	Post 1-year	Missing	SAMN26895534	IC13086	Aspergillus flavus	5059	IC13086	26895534	https://www.ncbi.nlm.nih.gov/sra/26895534	26895534: https://www.ncbi.nlm.nih.gov/sra/26895534
IC13139	H1	TX	kernel	AF36	Treated	IB	IB	MAT1-1	Post 1-year	Missing	SAMN26895535	IC13139	Aspergillus flavus	5059	IC13139	26895535	https://www.ncbi.nlm.nih.gov/sra/26895535	26895535: https://www.ncbi.nlm.nih.gov/sra/26895535
IC13144	H1	TX	kernel	AF36	Treated	IB	IB	MAT1-2	Post 1-year	Missing	SAMN26895536	IC13144	Aspergillus flavus	5059	IC13144	26895536	https://www.ncbi.nlm.nih.gov/sra/26895536	26895536: https://www.ncbi.nlm.nih.gov/sra/26895536
IC13159	H1	TX	kernel	AF36	Treated	IB	IB	MAT1-1	Post 1-year	Missing	SAMN26895537	IC13159	Aspergillus flavus	5059	IC13159	26895537	https://www.ncbi.nlm.nih.gov/sra/26895537	26895537: https://www.ncbi.nlm.nih.gov/sra/26895537
IC13170	H1	TX	kernel	AF36	Treated	IB	IB	MAT1-2	Post 1-year	Missing	SAMN26895538	IC13170	Aspergillus flavus	5059	IC13170	26895538	https://www.ncbi.nlm.nih.gov/sra/26895538	26895538: https://www.ncbi.nlm.nih.gov/sra/26895538
IC13180	H1	TX	kernel	AF36	Treated	IB	IB	MAT1-1	Post 1-year	Missing	SAMN26895539	IC13180	Aspergillus flavus	5059	IC13180	26895539	https://www.ncbi.nlm.nih.gov/sra/26895539	26895539: https://www.ncbi.nlm.nih.gov/sra/26895539
IC13185	H1	TX	kernel	AF36	Treated	IB	IB	MAT1-2	Post 1-year	Missing	SAMN26895540	IC13185	Aspergillus flavus	5059	IC13185	26895540	https://www.ncbi.nlm.nih.gov/sra/26895540	26895540: https://www.ncbi.nlm.nih.gov/sra/26895540
IC14777	H1	TX	kernel	AF36	Treated	IB	IB	MAT1-2	Post 1-year	Missing	SAMN26895541	IC14777	Aspergillus flavus	5059	IC14777	26895541	https://www.ncbi.nlm.nih.gov/sra/26895541	26895541: https://www.ncbi.nlm.nih.gov/sra/26895541
IC15307	H1	TX	kernel	AF36	Treated	IB	IB	MAT1-1	Post 1-year	Missing	SAMN26895542	IC15307	Aspergillus flavus	5059	IC15307	26895542	https://www.ncbi.nlm.nih.gov/sra/26895542	26895542: https://www.ncbi.nlm.nih.gov/sra/26895542
IC11365	H1	TX	Soil	AF36	Treated	IB	IB	MAT1-2	Post 1-year	Missing	SAMN26895543	IC11365	Aspergillus flavus	5059	IC11365	26895543	https://www.ncbi.nlm.nih.gov/sra/26895543	26895543: https://www.ncbi.nlm.nih.gov/sra/26895543
IC11369	H1	TX	Soil	AF36	Treated	IB	IB	MAT1-2	Post 1-year	Missing	SAMN26895544	IC11369	Aspergillus flavus	5059	IC11369	26895544	https://www.ncbi.nlm.nih.gov/sra/26895544	26895544: https://www.ncbi.nlm.nih.gov/sra/26895544
IC11459	H1	TX	Soil	AF36	Treated	IB	IB	MAT1-2	Post 1-year	Missing	SAMN26895545	IC11459	Aspergillus flavus	5059	IC11459	26895545	https://www.ncbi.nlm.nih.gov/sra/26895545	26895545: https://www.ncbi.nlm.nih.gov/sra/26895545
IC11460	H1	TX	Soil	AF36	Treated	IB	IB	MAT1-1	Post 1-year	Missing	SAMN26895546	IC11460	Aspergillus flavus	5059	IC11460	26895546	https://www.ncbi.nlm.nih.gov/sra/26895546	26895546: https://www.ncbi.nlm.nih.gov/sra/26895546
IC11462	H1	TX	Soil	AF36	Treated	IB	IB	MAT1-1	Post 1-year	Missing	SAMN26895547	IC11462	Aspergillus flavus	5059	IC11462	26895547	https://www.ncbi.nlm.nih.gov/sra/26895547	26895547: https://www.ncbi.nlm.nih.gov/sra/26895547
IC11582	H1	TX	Soil	AF36	Treated	IB	IB	MAT1-2	Post 1-year	Missing	SAMN26895548	IC11582	Aspergillus flavus	5059	IC11582	26895548	https://www.ncbi.nlm.nih.gov/sra/26895548	26895548: https://www.ncbi.nlm.nih.gov/sra/26895548
IC12887	H1	TX	kernel	Afla-Guard	Treated	IB	IB	MAT1-2	Post 1-year	Missing	SAMN26895549	IC12887	Aspergillus flavus	5059	IC12887	26895549	https://www.ncbi.nlm.nih.gov/sra/26895549	26895549: https://www.ncbi.nlm.nih.gov/sra/26895549
IC12890	H1	TX	kernel	Afla-Guard	Treated	IB	IB	MAT1-2	Post 1-year	Missing	SAMN26895550	IC12890	Aspergillus flavus	5059	IC12890	26895550	https://www.ncbi.nlm.nih.gov/sra/26895550	26895550: https://www.ncbi.nlm.nih.gov/sra/26895550
IC12895	H1	TX	kernel	Afla-Guard	Treated	IB	IB	MAT1-2	Post 1-year	Missing	SAMN26895551	IC12895	Aspergillus flavus	5059	IC12895	26895551	https://www.ncbi.nlm.nih.gov/sra/26895551	26895551: https://www.ncbi.nlm.nih.gov/sra/26895551
IC12897	H1	TX	kernel	Afla-Guard	Treated	IB	IB	MAT1-2	Post 1-year	Missing	SAMN26895552	IC12897	Aspergillus flavus	5059	IC12897	26895552	https://www.ncbi.nlm.nih.gov/sra/26895552	26895552: https://www.ncbi.nlm.nih.gov/sra/26895552
IC12904	H1	TX	kernel	Afla-Guard	Treated	IB	IB	MAT1-2	Post 1-year	Missing	SAMN26895553	IC12904	Aspergillus flavus	5059	IC12904	26895553	https://www.ncbi.nlm.nih.gov/sra/26895553	26895553: https://www.ncbi.nlm.nih.gov/sra/26895553
IC12972	H1	TX	kernel	Afla-Guard	Treated	IB	IB	MAT1-2	Post 1-year	Missing	SAMN26895554	IC12972	Aspergillus flavus	5059	IC12972	26895554	https://www.ncbi.nlm.nih.gov/sra/26895554	26895554: https://www.ncbi.nlm.nih.gov/sra/26895554
IC12994	H1	TX	kernel	Afla-Guard	Treated	IB	IB	MAT1-1	Post 1-year	Missing	SAMN26895555	IC12994	Aspergillus flavus	5059	IC12994	26895555	https://www.ncbi.nlm.nih.gov/sra/26895555	26895555: https://www.ncbi.nlm.nih.gov/sra/26895555
IC13005	H1	TX	kernel	Afla-Guard	Treated	IB	IB	MAT1-2	Post 1-year	Missing	SAMN26895556	IC13005	Aspergillus flavus	5059	IC13005	26895556	https://www.ncbi.nlm.nih.gov/sra/26895556	26895556: https://www.ncbi.nlm.nih.gov/sra/26895556
IC13097	H1	TX	kernel	Afla-Guard	Treated	IB	IB	MAT1-1	Post 1-year	Missing	SAMN26895557	IC13097	Aspergillus flavus	5059	IC13097	26895557	https://www.ncbi.nlm.nih.gov/sra/26895557	26895557: https://www.ncbi.nlm.nih.gov/sra/26895557
IC13105	H1	TX	kernel	Afla-Guard	Treated	IB	IB	MAT1-2	Post 1-year	Missing	SAMN26895558	IC13105	Aspergillus flavus	5059	IC13105	26895558	https://www.ncbi.nlm.nih.gov/sra/26895558	26895558: https://www.ncbi.nlm.nih.gov/sra/26895558
IC13115	H1	TX	kernel	Afla-Guard	Treated	IB	IB	MAT1-1	Post 1-year	Missing	SAMN26895559	IC13115	Aspergillus flavus	5059	IC13115	26895559	https://www.ncbi.nlm.nih.gov/sra/26895559	26895559: https://www.ncbi.nlm.nih.gov/sra/26895559
IC13119	H1	TX	kernel	Afla-Guard	Treated	IB	IB	MAT1-2	Post 1-year	Missing	SAMN26895560	IC13119	Aspergillus flavus	5059	IC13119	26895560	https://www.ncbi.nlm.nih.gov/sra/26895560	26895560: https://www.ncbi.nlm.nih.gov/sra/26895560
IC13120	H1	TX	kernel	Afla-Guard	Treated	IB	IB	MAT1-1	Post 1-year	Missing	SAMN26895561	IC13120	Aspergillus flavus	5059	IC13120	26895561	https://www.ncbi.nlm.nih.gov/sra/26895561	26895561: https://www.ncbi.nlm.nih.gov/sra/26895561
IC13121	H1	TX	kernel	Afla-Guard	Treated	IB	IB	MAT1-1	Post 1-year	Missing	SAMN26895562	IC13121	Aspergillus flavus	5059	IC13121	26895562	https://www.ncbi.nlm.nih.gov/sra/26895562	26895562: https://www.ncbi.nlm.nih.gov/sra/26895562
IC13122	H1	TX	kernel	Afla-Guard	Treated	IB	IB	MAT1-1	Post 1-year	Missing	SAMN26895563	IC13122	Aspergillus flavus	5059	IC13122	26895563	https://www.ncbi.nlm.nih.gov/sra/26895563	26895563: https://www.ncbi.nlm.nih.gov/sra/26895563
IC13134	H1	TX	kernel	Afla-Guard	Treated	IB	IB	MAT1-1	Post 1-year	Missing	SAMN26895564	IC13134	Aspergillus flavus	5059	IC13134	26895564	https://www.ncbi.nlm.nih.gov/sra/26895564	26895564: https://www.ncbi.nlm.nih.gov/sra/26895564
IC13138	H1	TX	kernel	Afla-Guard	Treated	IB	IB	MAT1-1	Post 1-year	Missing	SAMN26895565	IC13138	Aspergillus flavus	5059	IC13138	26895565	https://www.ncbi.nlm.nih.gov/sra/26895565	26895565: https://www.ncbi.nlm.nih.gov/sra/26895565
IC13218	H1	TX	kernel	Afla-Guard	Treated	IB	IB	MAT1-1	Post 1-year	Missing	SAMN26895566	IC13218	Aspergillus flavus	5059	IC13218	26895566	https://www.ncbi.nlm.nih.gov/sra/26895566	26895566: https://www.ncbi.nlm.nih.gov/sra/26895566
IC14810	H1	TX	kernel	Afla-Guard	Treated	IB	IB	MAT1-1	Post 1-year	Missing	SAMN26895567	IC14810	Aspergillus flavus	5059	IC14810	26895567	https://www.ncbi.nlm.nih.gov/sra/26895567	26895567: https://www.ncbi.nlm.nih.gov/sra/26895567
IC15443	H1	TX	kernel	Afla-Guard	Treated	IB	IB	MAT1-1	Post 1-year	Missing	SAMN26895568	IC15443	Aspergillus flavus	5059	IC15443	26895568	https://www.ncbi.nlm.nih.gov/sra/26895568	26895568: https://www.ncbi.nlm.nih.gov/sra/26895568
IC15444	H1	TX	kernel	Afla-Guard	Treated	IB	IB	MAT1-2	Post 1-year	Missing	SAMN26895569	IC15444	Aspergillus flavus	5059	IC15444	26895569	https://www.ncbi.nlm.nih.gov/sra/26895569	26895569: https://www.ncbi.nlm.nih.gov/sra/26895569
IC11550	H1	TX	Soil	Afla-Guard	Treated	IB	IB	MAT1-1	Post 1-year	Full	SAMN26895570	IC11550	Aspergillus flavus	5059	IC11550	26895570	https://www.ncbi.nlm.nih.gov/sra/26895570	26895570: https://www.ncbi.nlm.nih.gov/sra/26895570
IC11551	H1	TX	Soil	Afla-Guard	Treated	IB	IB	MAT1-1	Post 1-year	Full	SAMN26895571	IC11551	Aspergillus flavus	5059	IC11551	26895571	https://www.ncbi.nlm.nih.gov/sra/26895571	26895571: https://www.ncbi.nlm.nih.gov/sra/26895571
IC11270	H1	TX	Soil	Afla-Guard	Treated	IB	IB	MAT1-1	Post 1-year	Missing	SAMN26895572	IC11270	Aspergillus flavus	5059	IC11270	26895572	https://www.ncbi.nlm.nih.gov/sra/26895572	26895572: https://www.ncbi.nlm.nih.gov/sra/26895572
IC11396	H1	TX	Soil	Afla-Guard	Treated	IB	IB	MAT1-2	Post 1-year	Missing	SAMN26895573	IC11396	Aspergillus flavus	5059	IC11396	26895573	https://www.ncbi.nlm.nih.gov/sra/26895573	26895573: https://www.ncbi.nlm.nih.gov/sra/26895573
IC11399	H1	TX	Soil	Afla-Guard	Treated	IB	IB	MAT1-1	Post 1-year	Missing	SAMN26895574	IC11399	Aspergillus flavus	5059	IC11399	26895574	https://www.ncbi.nlm.nih.gov/sra/26895574	26895574: https://www.ncbi.nlm.nih.gov/sra/26895574
IC11401	H1	TX	Soil	Afla-Guard	Treated	IB	IB	MAT1-2	Post 1-year	Missing	SAMN26895575	IC11401	Aspergillus flavus	5059	IC11401	26895575	https://www.ncbi.nlm.nih.gov/sra/26895575	26895575: https://www.ncbi.nlm.nih.gov/sra/26895575
IC11521	H1	TX	Soil	Afla-Guard	Treated	IB	IB	MAT1-2	Post 1-year	Missing	SAMN26895576	IC11521	Aspergillus flavus	5059	IC11521	26895576	https://www.ncbi.nlm.nih.gov/sra/26895576	26895576: https://www.ncbi.nlm.nih.gov/sra/26895576
IC17008	H1	TX	Soil	Afla-Guard	Treated	IB	IB	MAT1-2	Post 1-year	Missing	SAMN26895577	IC17008	Aspergillus flavus	5059	IC17008	26895577	https://www.ncbi.nlm.nih.gov/sra/26895577	26895577: https://www.ncbi.nlm.nih.gov/sra/26895577
IC17009	H1	TX	Soil	Afla-Guard	Treated	IB	IB	MAT1-2	Post 1-year	Partial	SAMN26895578	IC17009	Aspergillus flavus	5059	IC17009	26895578	https://www.ncbi.nlm.nih.gov/sra/26895578	26895578: https://www.ncbi.nlm.nih.gov/sra/26895578
IC12931	H1	TX	kernel	Untreated	Untreated	IB	IB	MAT1-2	Post 1-year	Missing	SAMN26895579	IC12931	Aspergillus flavus	5059	IC12931	26895579	https://www.ncbi.nlm.nih.gov/sra/26895579	26895579: https://www.ncbi.nlm.nih.gov/sra/26895579
IC12932	H1	TX	kernel	Untreated	Untreated	IB	IB	MAT1-2	Post 1-year	Missing	SAMN26895580	IC12932	Aspergillus flavus	5059	IC12932	26895580	https://www.ncbi.nlm.nih.gov/sra/26895580	26895580: https://www.ncbi.nlm.nih.gov/sra/26895580
IC13028	H1	TX	kernel	Untreated	Untreated	IB	IB	MAT1-2	Post 1-year	Missing	SAMN26895581	IC13028	Aspergillus flavus	5059	IC13028	26895581	https://www.ncbi.nlm.nih.gov/sra/26895581	26895581: https://www.ncbi.nlm.nih.gov/sra/26895581
IC13037	H1	TX	kernel	Untreated	Untreated	IB	IB	MAT1-2	Post 1-year	Missing	SAMN26895582	IC13037	Aspergillus flavus	5059	IC13037	26895582	https://www.ncbi.nlm.nih.gov/sra/26895582	26895582: https://www.ncbi.nlm.nih.gov/sra/26895582
IC13039	H1	TX	kernel	Untreated	Untreated	IB	IB	MAT1-2	Post 1-year	Missing	SAMN26895583	IC13039	Aspergillus flavus	5059	IC13039	26895583	https://www.ncbi.nlm.nih.gov/sra/26895583	26895583: https://www.ncbi.nlm.nih.gov/sra/26895583
IC13041	H1	TX	kernel	Untreated	Untreated	IB	IB	MAT1-2	Post 1-year	Missing	SAMN26895584	IC13041	Aspergillus flavus	5059	IC13041	26895584	https://www.ncbi.nlm.nih.gov/sra/26895584	26895584: https://www.ncbi.nlm.nih.gov/sra/26895584
IC13087	H1	TX	kernel	Untreated	Untreated	IB	IB	MAT1-2	Post 1-year	Missing	SAMN26895585	IC13087	Aspergillus flavus	5059	IC13087	26895585	https://www.ncbi.nlm.nih.gov/sra/26895585	26895585: https://www.ncbi.nlm.nih.gov/sra/26895585
IC13095	H1	TX	kernel	Untreated	Untreated	IB	IB	MAT1-2	Post 1-year	Missing	SAMN26895586	IC13095	Aspergillus flavus	5059	IC13095	26895586	https://www.ncbi.nlm.nih.gov/sra/26895586	26895586: https://www.ncbi.nlm.nih.gov/sra/26895586
IC14793	H1	TX	kernel	Untreated	Untreated	IB	IB	MAT1-2	Post 1-year	Missing	SAMN26895587	IC14793	Aspergillus flavus	5059	IC14793	26895587	https://www.ncbi.nlm.nih.gov/sra/26895587	26895587: https://www.ncbi.nlm.nih.gov/sra/26895587
IC14869	H1	TX	kernel	Untreated	Untreated	IB	IB	MAT1-2	Post 1-year	Missing	SAMN26895588	IC14869	Aspergillus flavus	5059	IC14869	26895588	https://www.ncbi.nlm.nih.gov/sra/26895588	26895588: https://www.ncbi.nlm.nih.gov/sra/26895588
IC11427	H1	TX	Soil	Untreated	Untreated	IB	IB	MAT1-2	Post 1-year	Full	SAMN26895589	IC11427	Aspergillus flavus	5059	IC11427	26895589	https://www.ncbi.nlm.nih.gov/sra/26895589	26895589: https://www.ncbi.nlm.nih.gov/sra/26895589
IC11430	H1	TX	Soil	Untreated	Untreated	IB	IB	MAT1-2	Post 1-year	Missing	SAMN26895590	IC11430	Aspergillus flavus	5059	IC11430	26895590	https://www.ncbi.nlm.nih.gov/sra/26895590	26895590: https://www.ncbi.nlm.nih.gov/sra/26895590
IC11489	H1	TX	Soil	Untreated	Untreated	IB	IB	MAT1-2	Post 1-year	Missing	SAMN26895591	IC11489	Aspergillus flavus	5059	IC11489	26895591	https://www.ncbi.nlm.nih.gov/sra/26895591	26895591: https://www.ncbi.nlm.nih.gov/sra/26895591
IC11490	H1	TX	Soil	Untreated	Untreated	IB	IB	MAT1-1	Post 1-year	Missing	SAMN26895592	IC11490	Aspergillus flavus	5059	IC11490	26895592	https://www.ncbi.nlm.nih.gov/sra/26895592	26895592: https://www.ncbi.nlm.nih.gov/sra/26895592
IC11491	H1	TX	Soil	Untreated	Untreated	IB	IB	MAT1-2	Post 1-year	Missing	SAMN26895593	IC11491	Aspergillus flavus	5059	IC11491	26895593	https://www.ncbi.nlm.nih.gov/sra/26895593	26895593: https://www.ncbi.nlm.nih.gov/sra/26895593
IC11492	H1	TX	Soil	Untreated	Untreated	IB	IB	MAT1-2	Post 1-year	Missing	SAMN26895594	IC11492	Aspergillus flavus	5059	IC11492	26895594	https://www.ncbi.nlm.nih.gov/sra/26895594	26895594: https://www.ncbi.nlm.nih.gov/sra/26895594
IC11493	H1	TX	Soil	Untreated	Untreated	IB	IB	MAT1-2	Post 1-year	Missing	SAMN26895595	IC11493	Aspergillus flavus	5059	IC11493	26895595	https://www.ncbi.nlm.nih.gov/sra/26895595	26895595: https://www.ncbi.nlm.nih.gov/sra/26895595
IC11598	H1	TX	Soil	Untreated	Untreated	IB	IB	MAT1-2	Post 1-year	Missing	SAMN26895596	IC11598	Aspergillus flavus	5059	IC11598	26895596	https://www.ncbi.nlm.nih.gov/sra/26895596	26895596: https://www.ncbi.nlm.nih.gov/sra/26895596
IC11602	H1	TX	Soil	Untreated	Untreated	IB	IB	MAT1-2	Post 1-year	Missing	SAMN26895597	IC11602	Aspergillus flavus	5059	IC11602	26895597	https://www.ncbi.nlm.nih.gov/sra/26895597	26895597: https://www.ncbi.nlm.nih.gov/sra/26895597
IC11603	H1	TX	Soil	Untreated	Untreated	IB	IB	MAT1-2	Post 1-year	Missing	SAMN26895598	IC11603	Aspergillus flavus	5059	IC11603	26895598	https://www.ncbi.nlm.nih.gov/sra/26895598	26895598: https://www.ncbi.nlm.nih.gov/sra/26895598
IC12940	H0	TX	kernel	Untreated	Untreated	IB	IB	MAT1-2	Post 1-year	Missing	SAMN26895599	IC12940	Aspergillus flavus	5059	IC12940	26895599	https://www.ncbi.nlm.nih.gov/sra/26895599	26895599: https://www.ncbi.nlm.nih.gov/sra/26895599
IC11302	H100	TX	Soil	AF36	Treated	IB	IB	MAT1-2	Post 1-year	Missing	SAMN26895600	IC11302	Aspergillus flavus	5059	IC11302	26895600	https://www.ncbi.nlm.nih.gov/sra/26895600	26895600: https://www.ncbi.nlm.nih.gov/sra/26895600
IC13096	H101	TX	kernel	Untreated	Untreated	IB	IB	MAT1-1	Post 1-year	Missing	SAMN26895601	IC13096	Aspergillus flavus	5059	IC13096	26895601	https://www.ncbi.nlm.nih.gov/sra/26895601	26895601: https://www.ncbi.nlm.nih.gov/sra/26895601
IC13114	H11	TX	kernel	Afla-Guard	Treated	IB	IB	MAT1-1	Post 1-year	Missing	SAMN26895602	IC13114	Aspergillus flavus	5059	IC13114	26895602	https://www.ncbi.nlm.nih.gov/sra/26895602	26895602: https://www.ncbi.nlm.nih.gov/sra/26895602
IC17065	H15	TX	kernel	AF36	Treated	IB	IB	MAT1-2	Post 1-year	Missing	SAMN26895603	IC17065	Aspergillus flavus	5059	IC17065	26895603	https://www.ncbi.nlm.nih.gov/sra/26895603	26895603: https://www.ncbi.nlm.nih.gov/sra/26895603
IC12896	H2	TX	kernel	Afla-Guard	Treated	IB	IB	MAT1-1	Post 1-year	Missing	SAMN26895604	IC12896	Aspergillus flavus	5059	IC12896	26895604	https://www.ncbi.nlm.nih.gov/sra/26895604	26895604: https://www.ncbi.nlm.nih.gov/sra/26895604
IC13110	H205	TX	kernel	Afla-Guard	Treated	IB	IB	MAT1-1	Post 1-year	Missing	SAMN26895605	IC13110	Aspergillus flavus	5059	IC13110	26895605	https://www.ncbi.nlm.nih.gov/sra/26895605	26895605: https://www.ncbi.nlm.nih.gov/sra/26895605
IC17007	H206	TX	Soil	Afla-Guard	Treated	IB	IB	MAT1-1	Post 1-year	Partial	SAMN26895606	IC17007	Aspergillus flavus	5059	IC17007	26895606	https://www.ncbi.nlm.nih.gov/sra/26895606	26895606: https://www.ncbi.nlm.nih.gov/sra/26895606
IC12983	H209	TX	kernel	Afla-Guard	Treated	IB	IB	MAT1-2	Post 1-year	Missing	SAMN26895607	IC12983	Aspergillus flavus	5059	IC12983	26895607	https://www.ncbi.nlm.nih.gov/sra/26895607	26895607: https://www.ncbi.nlm.nih.gov/sra/26895607
IC11366	H21	TX	Soil	AF36	Treated	IB	IB	MAT1-1	Post 1-year	Missing	SAMN26895608	IC11366	Aspergillus flavus	5059	IC11366	26895608	https://www.ncbi.nlm.nih.gov/sra/26895608	26895608: https://www.ncbi.nlm.nih.gov/sra/26895608
IC11398	H21	TX	Soil	Afla-Guard	Treated	IB	IB	MAT1-1	Post 1-year	Missing	SAMN26895609	IC11398	Aspergillus flavus	5059	IC11398	26895609	https://www.ncbi.nlm.nih.gov/sra/26895609	26895609: https://www.ncbi.nlm.nih.gov/sra/26895609
IC11547	H21	TX	Soil	Afla-Guard	Treated	IB	IB	MAT1-1	Post 1-year	Missing	SAMN26895610	IC11547	Aspergillus flavus	5059	IC11547	26895610	https://www.ncbi.nlm.nih.gov/sra/26895610	26895610: https://www.ncbi.nlm.nih.gov/sra/26895610
IC13201	H21	TX	kernel	Untreated	Untreated	IB	IB	MAT1-1	Post 1-year	Full	SAMN26895611	IC13201	Aspergillus flavus	5059	IC13201	26895611	https://www.ncbi.nlm.nih.gov/sra/26895611	26895611: https://www.ncbi.nlm.nih.gov/sra/26895611
IC13216	H21	TX	kernel	Untreated	Untreated	IB	IB	MAT1-1	Post 1-year	Full	SAMN26895612	IC13216	Aspergillus flavus	5059	IC13216	26895612	https://www.ncbi.nlm.nih.gov/sra/26895612	26895612: https://www.ncbi.nlm.nih.gov/sra/26895612
IC11337	H21	TX	Soil	Untreated	Untreated	IB	IB	MAT1-2	Post 1-year	Missing	SAMN26895613	IC11337	Aspergillus flavus	5059	IC11337	26895613	https://www.ncbi.nlm.nih.gov/sra/26895613	26895613: https://www.ncbi.nlm.nih.gov/sra/26895613
IC13050	H210	TX	kernel	AF36	Treated	IB	IB	MAT1-2	Post 1-year	Missing	SAMN26895614	IC13050	Aspergillus flavus	5059	IC13050	26895614	https://www.ncbi.nlm.nih.gov/sra/26895614	26895614: https://www.ncbi.nlm.nih.gov/sra/26895614
IC12950	H211	TX	kernel	Untreated	Untreated	IB	IB	MAT1-2	Post 1-year	Missing	SAMN26895615	IC12950	Aspergillus flavus	5059	IC12950	26895615	https://www.ncbi.nlm.nih.gov/sra/26895615	26895615: https://www.ncbi.nlm.nih.gov/sra/26895615
IC11600	H212	TX	Soil	Untreated	Untreated	IB	IB	MAT1-1	Post 1-year	Full	SAMN26895616	IC11600	Aspergillus flavus	5059	IC11600	26895616	https://www.ncbi.nlm.nih.gov/sra/26895616	26895616: https://www.ncbi.nlm.nih.gov/sra/26895616
IC13047	H217	TX	kernel	AF36	Treated	IB	IB	MAT1-2	Post 1-year	Missing	SAMN26895617	IC13047	Aspergillus flavus	5059	IC13047	26895617	https://www.ncbi.nlm.nih.gov/sra/26895617	26895617: https://www.ncbi.nlm.nih.gov/sra/26895617
IC12971	H218	TX	kernel	AF36	Treated	IB	IB	MAT1-2	Post 1-year	Missing	SAMN26895618	IC12971	Aspergillus flavus	5059	IC12971	26895618	https://www.ncbi.nlm.nih.gov/sra/26895618	26895618: https://www.ncbi.nlm.nih.gov/sra/26895618
IC12951	H220	TX	kernel	AF36	Treated	IB	IB	MAT1-2	Post 1-year	Missing	SAMN26895619	IC12951	Aspergillus flavus	5059	IC12951	26895619	https://www.ncbi.nlm.nih.gov/sra/26895619	26895619: https://www.ncbi.nlm.nih.gov/sra/26895619
IC11581	H26	TX	Soil	AF36	Treated	IB	IB	MAT1-2	Post 1-year	Partial	SAMN26895620	IC11581	Aspergillus flavus	5059	IC11581	26895620	https://www.ncbi.nlm.nih.gov/sra/26895620	26895620: https://www.ncbi.nlm.nih.gov/sra/26895620
IC13154	H27	TX	kernel	AF36	Treated	IB	IB	MAT1-2	Post 1-year	Full	SAMN26895621	IC13154	Aspergillus flavus	5059	IC13154	26895621	https://www.ncbi.nlm.nih.gov/sra/26895621	26895621: https://www.ncbi.nlm.nih.gov/sra/26895621
IC11548	H27	TX	Soil	Afla-Guard	Treated	IB	IB	MAT1-1	Post 1-year	Full	SAMN26895622	IC11548	Aspergillus flavus	5059	IC11548	26895622	https://www.ncbi.nlm.nih.gov/sra/26895622	26895622: https://www.ncbi.nlm.nih.gov/sra/26895622
IC11334	H27	TX	Soil	Untreated	Untreated	IB	IB	MAT1-1	Post 1-year	Full	SAMN26895623	IC11334	Aspergillus flavus	5059	IC11334	26895623	https://www.ncbi.nlm.nih.gov/sra/26895623	26895623: https://www.ncbi.nlm.nih.gov/sra/26895623
IC14807	H28	TX	kernel	AF36	Treated	IB	IB	MAT1-1	Post 1-year	Full	SAMN26895624	IC14807	Aspergillus flavus	5059	IC14807	26895624	https://www.ncbi.nlm.nih.gov/sra/26895624	26895624: https://www.ncbi.nlm.nih.gov/sra/26895624
IC11307	H28	TX	Soil	AF36	Treated	IB	IB	MAT1-1	Post 1-year	Full	SAMN26895625	IC11307	Aspergillus flavus	5059	IC11307	26895625	https://www.ncbi.nlm.nih.gov/sra/26895625	26895625: https://www.ncbi.nlm.nih.gov/sra/26895625
IC13131	H28	TX	kernel	Afla-Guard	Treated	IB	IB	MAT1-1	Post 1-year	Full	SAMN26895626	IC13131	Aspergillus flavus	5059	IC13131	26895626	https://www.ncbi.nlm.nih.gov/sra/26895626	26895626: https://www.ncbi.nlm.nih.gov/sra/26895626
IC13136	H28	TX	kernel	Afla-Guard	Treated	IB	IB	MAT1-1	Post 1-year	Full	SAMN26895627	IC13136	Aspergillus flavus	5059	IC13136	26895627	https://www.ncbi.nlm.nih.gov/sra/26895627	26895627: https://www.ncbi.nlm.nih.gov/sra/26895627
IC11397	H28	TX	Soil	Afla-Guard	Treated	IB	IB	MAT1-1	Post 1-year	Full	SAMN26895628	IC11397	Aspergillus flavus	5059	IC11397	26895628	https://www.ncbi.nlm.nih.gov/sra/26895628	26895628: https://www.ncbi.nlm.nih.gov/sra/26895628
IC11524	H28	TX	Soil	Afla-Guard	Treated	IB	IB	MAT1-2	Post 1-year	Full	SAMN26895629	IC11524	Aspergillus flavus	5059	IC11524	26895629	https://www.ncbi.nlm.nih.gov/sra/26895629	26895629: https://www.ncbi.nlm.nih.gov/sra/26895629
IC13186	H28	TX	kernel	Untreated	Untreated	IB	IB	MAT1-1	Post 1-year	Full	SAMN26895630	IC13186	Aspergillus flavus	5059	IC13186	26895630	https://www.ncbi.nlm.nih.gov/sra/26895630	26895630: https://www.ncbi.nlm.nih.gov/sra/26895630
IC13188	H28	TX	kernel	Untreated	Untreated	IB	IB	MAT1-1	Post 1-year	Full	SAMN26895631	IC13188	Aspergillus flavus	5059	IC13188	26895631	https://www.ncbi.nlm.nih.gov/sra/26895631	26895631: https://www.ncbi.nlm.nih.gov/sra/26895631
IC13194	H28	TX	kernel	Untreated	Untreated	IB	IB	MAT1-1	Post 1-year	Full	SAMN26895632	IC13194	Aspergillus flavus	5059	IC13194	26895632	https://www.ncbi.nlm.nih.gov/sra/26895632	26895632: https://www.ncbi.nlm.nih.gov/sra/26895632
IC13197	H28	TX	kernel	Untreated	Untreated	IB	IB	MAT1-1	Post 1-year	Full	SAMN26895633	IC13197	Aspergillus flavus	5059	IC13197	26895633	https://www.ncbi.nlm.nih.gov/sra/26895633	26895633: https://www.ncbi.nlm.nih.gov/sra/26895633
IC14879	H28	TX	kernel	Untreated	Untreated	IB	IB	MAT1-1	Post 1-year	Full	SAMN26895634	IC14879	Aspergillus flavus	5059	IC14879	26895634	https://www.ncbi.nlm.nih.gov/sra/26895634	26895634: https://www.ncbi.nlm.nih.gov/sra/26895634
IC14888	H28	TX	kernel	Untreated	Untreated	IB	IB	MAT1-1	Post 1-year	Full	SAMN26895635	IC14888	Aspergillus flavus	5059	IC14888	26895635	https://www.ncbi.nlm.nih.gov/sra/26895635	26895635: https://www.ncbi.nlm.nih.gov/sra/26895635
IC11336	H28	TX	Soil	Untreated	Untreated	IB	IB	MAT1-1	Post 1-year	Full	SAMN26895636	IC11336	Aspergillus flavus	5059	IC11336	26895636	https://www.ncbi.nlm.nih.gov/sra/26895636	26895636: https://www.ncbi.nlm.nih.gov/sra/26895636
IC11339	H28	TX	Soil	Untreated	Untreated	IB	IB	MAT1-1	Post 1-year	Full	SAMN26895637	IC11339	Aspergillus flavus	5059	IC11339	26895637	https://www.ncbi.nlm.nih.gov/sra/26895637	26895637: https://www.ncbi.nlm.nih.gov/sra/26895637
IC11428	H28	TX	Soil	Untreated	Untreated	IB	IB	MAT1-2	Post 1-year	Full	SAMN26895638	IC11428	Aspergillus flavus	5059	IC11428	26895638	https://www.ncbi.nlm.nih.gov/sra/26895638	26895638: https://www.ncbi.nlm.nih.gov/sra/26895638
IC11429	H28	TX	Soil	Untreated	Untreated	IB	IB	MAT1-2	Post 1-year	Full	SAMN26895639	IC11429	Aspergillus flavus	5059	IC11429	26895639	https://www.ncbi.nlm.nih.gov/sra/26895639	26895639: https://www.ncbi.nlm.nih.gov/sra/26895639
IC11488	H28	TX	Soil	Untreated	Untreated	IB	IB	MAT1-2	Post 1-year	Full	SAMN26895640	IC11488	Aspergillus flavus	5059	IC11488	26895640	https://www.ncbi.nlm.nih.gov/sra/26895640	26895640: https://www.ncbi.nlm.nih.gov/sra/26895640
IC11523	H29	TX	Soil	Afla-Guard	Treated	IB	IB	MAT1-2	Post 1-year	Full	SAMN26895641	IC11523	Aspergillus flavus	5059	IC11523	26895641	https://www.ncbi.nlm.nih.gov/sra/26895641	26895641: https://www.ncbi.nlm.nih.gov/sra/26895641
IC17287	H29	TX	kernel	Untreated	Untreated	IB	IB	MAT1-2	Post 1-year	Full	SAMN26895642	IC17287	Aspergillus flavus	5059	IC17287	26895642	https://www.ncbi.nlm.nih.gov/sra/26895642	26895642: https://www.ncbi.nlm.nih.gov/sra/26895642
IC12921	H3	TX	kernel	AF36	Treated	IB	IB	MAT1-2	Post 1-year	Missing	SAMN26895643	IC12921	Aspergillus flavus	5059	IC12921	26895643	https://www.ncbi.nlm.nih.gov/sra/26895643	26895643: https://www.ncbi.nlm.nih.gov/sra/26895643
IC11579	H33	TX	Soil	AF36	Treated	IB	IB	MAT1-2	Post 1-year	Full	SAMN26895644	IC11579	Aspergillus flavus	5059	IC11579	26895644	https://www.ncbi.nlm.nih.gov/sra/26895644	26895644: https://www.ncbi.nlm.nih.gov/sra/26895644
IC13049	H342	TX	kernel	AF36	Treated	IB	IC	MAT1-1	Post 1-year	Full	SAMN26895645	IC13049	Aspergillus flavus	5059	IC13049	26895645	https://www.ncbi.nlm.nih.gov/sra/26895645	26895645: https://www.ncbi.nlm.nih.gov/sra/26895645
IC11305	H36	TX	Soil	AF36	Treated	IB	IB	MAT1-1	Post 1-year	Full	SAMN26895646	IC11305	Aspergillus flavus	5059	IC11305	26895646	https://www.ncbi.nlm.nih.gov/sra/26895646	26895646: https://www.ncbi.nlm.nih.gov/sra/26895646
IC11431	H37	TX	Soil	Untreated	Untreated	IB	IB	MAT1-2	Post 1-year	Full	SAMN26895647	IC11431	Aspergillus flavus	5059	IC11431	26895647	https://www.ncbi.nlm.nih.gov/sra/26895647	26895647: https://www.ncbi.nlm.nih.gov/sra/26895647
IC12899	H38	TX	kernel	Afla-Guard	Treated	IB	IB	MAT1-2	Post 1-year	Full	SAMN26895648	IC12899	Aspergillus flavus	5059	IC12899	26895648	https://www.ncbi.nlm.nih.gov/sra/26895648	26895648: https://www.ncbi.nlm.nih.gov/sra/26895648
IC15415	H39	TX	kernel	AF36	Treated	IB	IB	MAT1-1	Post 1-year	Full	SAMN26895649	IC15415	Aspergillus flavus	5059	IC15415	26895649	https://www.ncbi.nlm.nih.gov/sra/26895649	26895649: https://www.ncbi.nlm.nih.gov/sra/26895649
IC13062	H4	TX	kernel	AF36	Treated	IB	IB	MAT1-1	Post 1-year	Missing	SAMN26895650	IC13062	Aspergillus flavus	5059	IC13062	26895650	https://www.ncbi.nlm.nih.gov/sra/26895650	26895650: https://www.ncbi.nlm.nih.gov/sra/26895650
IC11303	H41	TX	Soil	AF36	Treated	IB	IB	MAT1-1	Post 1-year	Full	SAMN26895651	IC11303	Aspergillus flavus	5059	IC11303	26895651	https://www.ncbi.nlm.nih.gov/sra/26895651	26895651: https://www.ncbi.nlm.nih.gov/sra/26895651
IC11271	H42	TX	Soil	Afla-Guard	Treated	IB	IB	MAT1-1	Post 1-year	Full	SAMN26895652	IC11271	Aspergillus flavus	5059	IC11271	26895652	https://www.ncbi.nlm.nih.gov/sra/26895652	26895652: https://www.ncbi.nlm.nih.gov/sra/26895652
IC11577	H54	TX	Soil	AF36	Treated	IB	IB	MAT1-1	Post 1-year	Missing	SAMN26895653	IC11577	Aspergillus flavus	5059	IC11577	26895653	https://www.ncbi.nlm.nih.gov/sra/26895653	26895653: https://www.ncbi.nlm.nih.gov/sra/26895653
IC13053	H55	TX	kernel	AF36	Treated	IB	IB	MAT1-1	Post 1-year	Missing	SAMN26895654	IC13053	Aspergillus flavus	5059	IC13053	26895654	https://www.ncbi.nlm.nih.gov/sra/26895654	26895654: https://www.ncbi.nlm.nih.gov/sra/26895654
IC11400	H55	TX	Soil	Afla-Guard	Treated	IB	IB	MAT1-1	Post 1-year	Missing	SAMN26895655	IC11400	Aspergillus flavus	5059	IC11400	26895655	https://www.ncbi.nlm.nih.gov/sra/26895655	26895655: https://www.ncbi.nlm.nih.gov/sra/26895655
IC11367	H57	TX	Soil	AF36	Treated	IB	IB	MAT1-1	Post 1-year	Missing	SAMN26895656	IC11367	Aspergillus flavus	5059	IC11367	26895656	https://www.ncbi.nlm.nih.gov/sra/26895656	26895656: https://www.ncbi.nlm.nih.gov/sra/26895656
IC11335	H62	TX	Soil	Untreated	Untreated	IB	IB	MAT1-2	Post 1-year	Missing	SAMN26895657	IC11335	Aspergillus flavus	5059	IC11335	26895657	https://www.ncbi.nlm.nih.gov/sra/26895657	26895657: https://www.ncbi.nlm.nih.gov/sra/26895657
IC11546	H63	TX	Soil	Afla-Guard	Treated	IB	IB	MAT1-1	Post 1-year	Missing	SAMN26895658	IC11546	Aspergillus flavus	5059	IC11546	26895658	https://www.ncbi.nlm.nih.gov/sra/26895658	26895658: https://www.ncbi.nlm.nih.gov/sra/26895658
IC11338	H71	TX	Soil	Untreated	Untreated	IB	IB	MAT1-1	Post 1-year	Full	SAMN26895659	IC11338	Aspergillus flavus	5059	IC11338	26895659	https://www.ncbi.nlm.nih.gov/sra/26895659	26895659: https://www.ncbi.nlm.nih.gov/sra/26895659
IC11273	H74	TX	Soil	Afla-Guard	Treated	IB	IB	MAT1-1	Post 1-year	Full	SAMN26895660	IC11273	Aspergillus flavus	5059	IC11273	26895660	https://www.ncbi.nlm.nih.gov/sra/26895660	26895660: https://www.ncbi.nlm.nih.gov/sra/26895660
IC11519	H85	TX	Soil	Afla-Guard	Treated	IB	IB	MAT1-2	Post 1-year	Missing	SAMN26895661	IC11519	Aspergillus flavus	5059	IC11519	26895661	https://www.ncbi.nlm.nih.gov/sra/26895661	26895661: https://www.ncbi.nlm.nih.gov/sra/26895661
IC11458	H87	TX	Soil	AF36	Treated	IB	IB	MAT1-2	Post 1-year	Missing	SAMN26895662	IC11458	Aspergillus flavus	5059	IC11458	26895662	https://www.ncbi.nlm.nih.gov/sra/26895662	26895662: https://www.ncbi.nlm.nih.gov/sra/26895662
IC11275	H9	TX	Soil	Afla-Guard	Treated	IB	IB	MAT1-2	Post 1-year	Missing	SAMN26895663	IC11275	Aspergillus flavus	5059	IC11275	26895663	https://www.ncbi.nlm.nih.gov/sra/26895663	26895663: https://www.ncbi.nlm.nih.gov/sra/26895663
IC12956	H92	TX	kernel	AF36	Treated	IB	IB	MAT1-2	Post 1-year	Missing	SAMN26895664	IC12956	Aspergillus flavus	5059	IC12956	26895664	https://www.ncbi.nlm.nih.gov/sra/26895664	26895664: https://www.ncbi.nlm.nih.gov/sra/26895664
IC13029	H93	TX	kernel	Untreated	Untreated	IB	IB	MAT1-2	Post 1-year	Missing	SAMN26895665	IC13029	Aspergillus flavus	5059	IC13029	26895665	https://www.ncbi.nlm.nih.gov/sra/26895665	26895665: https://www.ncbi.nlm.nih.gov/sra/26895665
IC13017	H94	TX	kernel	Untreated	Untreated	IB	IB	MAT1-2	Post 1-year	Missing	SAMN26895666	IC13017	Aspergillus flavus	5059	IC13017	26895666	https://www.ncbi.nlm.nih.gov/sra/26895666	26895666: https://www.ncbi.nlm.nih.gov/sra/26895666
IC6340	H1	TX	kernel	AF36	Treated	IB	IB	MAT1-1	Post 3-months	Full	SAMN26895682	IC6340	Aspergillus flavus	5059	IC6340	26895682	https://www.ncbi.nlm.nih.gov/sra/26895682	26895682: https://www.ncbi.nlm.nih.gov/sra/26895682
IC6341	H1	TX	kernel	AF36	Treated	IB	IB	MAT1-1	Post 3-months	Full	SAMN26895683	IC6341	Aspergillus flavus	5059	IC6341	26895683	https://www.ncbi.nlm.nih.gov/sra/26895683	26895683: https://www.ncbi.nlm.nih.gov/sra/26895683
IC6344	H1	TX	kernel	AF36	Treated	IB	IB	MAT1-2	Post 3-months	Full	SAMN26895684	IC6344	Aspergillus flavus	5059	IC6344	26895684	https://www.ncbi.nlm.nih.gov/sra/26895684	26895684: https://www.ncbi.nlm.nih.gov/sra/26895684
IC6346	H1	TX	kernel	AF36	Treated	IB	IB	MAT1-1	Post 3-months	Full	SAMN26895685	IC6346	Aspergillus flavus	5059	IC6346	26895685	https://www.ncbi.nlm.nih.gov/sra/26895685	26895685: https://www.ncbi.nlm.nih.gov/sra/26895685
IC6313	H1	TX	kernel	Afla-Guard	Treated	IB	IB	MAT1-2	Post 3-months	Missing	SAMN26895686	IC6313	Aspergillus flavus	5059	IC6313	26895686	https://www.ncbi.nlm.nih.gov/sra/26895686	26895686: https://www.ncbi.nlm.nih.gov/sra/26895686
IC6315	H1	TX	kernel	Afla-Guard	Treated	IB	IB	MAT1-1	Post 3-months	Missing	SAMN26895687	IC6315	Aspergillus flavus	5059	IC6315	26895687	https://www.ncbi.nlm.nih.gov/sra/26895687	26895687: https://www.ncbi.nlm.nih.gov/sra/26895687
IC6316	H1	TX	kernel	Afla-Guard	Treated	IB	IB	MAT1-1	Post 3-months	Missing	SAMN26895688	IC6316	Aspergillus flavus	5059	IC6316	26895688	https://www.ncbi.nlm.nih.gov/sra/26895688	26895688: https://www.ncbi.nlm.nih.gov/sra/26895688
IC6317	H1	TX	kernel	Afla-Guard	Treated	IB	IB	MAT1-1	Post 3-months	Missing	SAMN26895689	IC6317	Aspergillus flavus	5059	IC6317	26895689	https://www.ncbi.nlm.nih.gov/sra/26895689	26895689: https://www.ncbi.nlm.nih.gov/sra/26895689
IC6322	H1	TX	kernel	Afla-Guard	Treated	IB	IB	MAT1-2	Post 3-months	Missing	SAMN26895690	IC6322	Aspergillus flavus	5059	IC6322	26895690	https://www.ncbi.nlm.nih.gov/sra/26895690	26895690: https://www.ncbi.nlm.nih.gov/sra/26895690
IC6345	H103	TX	kernel	AF36	Treated	IB	IB	MAT1-1	Post 3-months	Full	SAMN26895691	IC6345	Aspergillus flavus	5059	IC6345	26895691	https://www.ncbi.nlm.nih.gov/sra/26895691	26895691: https://www.ncbi.nlm.nih.gov/sra/26895691
IC6318	H197	TX	kernel	Afla-Guard	Treated	IB	IC	MAT1-1	Post 3-months	Full	SAMN26895692	IC6318	Aspergillus flavus	5059	IC6318	26895692	https://www.ncbi.nlm.nih.gov/sra/26895692	26895692: https://www.ncbi.nlm.nih.gov/sra/26895692
IC6319	H34	TX	kernel	Afla-Guard	Treated	IB	IB	MAT1-2	Post 3-months	Full	SAMN26895693	IC6319	Aspergillus flavus	5059	IC6319	26895693	https://www.ncbi.nlm.nih.gov/sra/26895693	26895693: https://www.ncbi.nlm.nih.gov/sra/26895693
IC6338	H352	TX	kernel	AF36	Treated	IB	IC	MAT1-1	Post 3-months	Full	SAMN26895694	IC6338	Aspergillus flavus	5059	IC6338	26895694	https://www.ncbi.nlm.nih.gov/sra/26895694	26895694: https://www.ncbi.nlm.nih.gov/sra/26895694
IC6350	H1	TX	kernel	Untreated	Untreated	IB	IB	MAT1-2	Pre-application	Full	SAMN26895702	IC6350	Aspergillus flavus	5059	IC6350	26895702	https://www.ncbi.nlm.nih.gov/sra/26895702	26895702: https://www.ncbi.nlm.nih.gov/sra/26895702
IC6353	H1	TX	kernel	Untreated	Untreated	IB	IB	MAT1-2	Pre-application	Full	SAMN26895703	IC6353	Aspergillus flavus	5059	IC6353	26895703	https://www.ncbi.nlm.nih.gov/sra/26895703	26895703: https://www.ncbi.nlm.nih.gov/sra/26895703
IC6354	H1	TX	kernel	Untreated	Untreated	IB	IB	MAT1-2	Pre-application	Full	SAMN26895704	IC6354	Aspergillus flavus	5059	IC6354	26895704	https://www.ncbi.nlm.nih.gov/sra/26895704	26895704: https://www.ncbi.nlm.nih.gov/sra/26895704
IC6358	H1	TX	kernel	Untreated	Untreated	IB	IB	MAT1-1	Pre-application	Full	SAMN26895705	IC6358	Aspergillus flavus	5059	IC6358	26895705	https://www.ncbi.nlm.nih.gov/sra/26895705	26895705: https://www.ncbi.nlm.nih.gov/sra/26895705
IC6355	H1	TX	kernel	Untreated	Untreated	IB	IB	MAT1-2	Pre-application	Missing	SAMN26895706	IC6355	Aspergillus flavus	5059	IC6355	26895706	https://www.ncbi.nlm.nih.gov/sra/26895706	26895706: https://www.ncbi.nlm.nih.gov/sra/26895706
IC6357	H1	TX	kernel	Untreated	Untreated	IB	IB	MAT1-1	Pre-application	Missing	SAMN26895707	IC6357	Aspergillus flavus	5059	IC6357	26895707	https://www.ncbi.nlm.nih.gov/sra/26895707	26895707: https://www.ncbi.nlm.nih.gov/sra/26895707
IC6121	H1	TX	Soil	Untreated	Untreated	IB	IB	MAT1-2	Pre-application	Missing	SAMN26895708	IC6121	Aspergillus flavus	5059	IC6121	26895708	https://www.ncbi.nlm.nih.gov/sra/26895708	26895708: https://www.ncbi.nlm.nih.gov/sra/26895708
IC7826	H1	TX	Soil	Untreated	Untreated	IB	IB	MAT1-2	Pre-application	Missing	SAMN26895709	IC7826	Aspergillus flavus	5059	IC7826	26895709	https://www.ncbi.nlm.nih.gov/sra/26895709	26895709: https://www.ncbi.nlm.nih.gov/sra/26895709
IC7874	H1	TX	Soil	Untreated	Untreated	IB	IB	MAT1-2	Pre-application	Missing	SAMN26895710	IC7874	Aspergillus flavus	5059	IC7874	26895710	https://www.ncbi.nlm.nih.gov/sra/26895710	26895710: https://www.ncbi.nlm.nih.gov/sra/26895710
IC7876	H1	TX	Soil	Untreated	Untreated	IB	IB	MAT1-2	Pre-application	Missing	SAMN26895711	IC7876	Aspergillus flavus	5059	IC7876	26895711	https://www.ncbi.nlm.nih.gov/sra/26895711	26895711: https://www.ncbi.nlm.nih.gov/sra/26895711
IC7881	H1	TX	Soil	Untreated	Untreated	IB	IB	MAT1-2	Pre-application	Missing	SAMN26895712	IC7881	Aspergillus flavus	5059	IC7881	26895712	https://www.ncbi.nlm.nih.gov/sra/26895712	26895712: https://www.ncbi.nlm.nih.gov/sra/26895712
IC7962	H1	TX	Soil	Untreated	Untreated	IB	IB	MAT1-2	Pre-application	Missing	SAMN26895713	IC7962	Aspergillus flavus	5059	IC7962	26895713	https://www.ncbi.nlm.nih.gov/sra/26895713	26895713: https://www.ncbi.nlm.nih.gov/sra/26895713
IC6174	H10	TX	Soil	Untreated	Untreated	IB	IB	MAT1-2	Pre-application	Missing	SAMN26895714	IC6174	Aspergillus flavus	5059	IC6174	26895714	https://www.ncbi.nlm.nih.gov/sra/26895714	26895714: https://www.ncbi.nlm.nih.gov/sra/26895714
IC6351	H21	TX	kernel	Untreated	Untreated	IB	IB	MAT1-1	Pre-application	Full	SAMN26895715	IC6351	Aspergillus flavus	5059	IC6351	26895715	https://www.ncbi.nlm.nih.gov/sra/26895715	26895715: https://www.ncbi.nlm.nih.gov/sra/26895715
IC7961	H21	TX	Soil	Untreated	Untreated	IB	IB	MAT1-1	Pre-application	Full	SAMN26895716	IC7961	Aspergillus flavus	5059	IC7961	26895716	https://www.ncbi.nlm.nih.gov/sra/26895716	26895716: https://www.ncbi.nlm.nih.gov/sra/26895716
IC7963	H21	TX	Soil	Untreated	Untreated	IB	IB	MAT1-2	Pre-application	Full	SAMN26895717	IC7963	Aspergillus flavus	5059	IC7963	26895717	https://www.ncbi.nlm.nih.gov/sra/26895717	26895717: https://www.ncbi.nlm.nih.gov/sra/26895717
IC7818	H21	TX	Soil	Untreated	Untreated	IB	IB	MAT1-1	Pre-application	Missing	SAMN26895718	IC7818	Aspergillus flavus	5059	IC7818	26895718	https://www.ncbi.nlm.nih.gov/sra/26895718	26895718: https://www.ncbi.nlm.nih.gov/sra/26895718
IC7819	H21	TX	Soil	Untreated	Untreated	IB	IB	MAT1-1	Pre-application	Missing	SAMN26895719	IC7819	Aspergillus flavus	5059	IC7819	26895719	https://www.ncbi.nlm.nih.gov/sra/26895719	26895719: https://www.ncbi.nlm.nih.gov/sra/26895719
IC7873	H219	TX	Soil	Untreated	Untreated	IB	IB	MAT1-2	Pre-application	Missing	SAMN26895720	IC7873	Aspergillus flavus	5059	IC7873	26895720	https://www.ncbi.nlm.nih.gov/sra/26895720	26895720: https://www.ncbi.nlm.nih.gov/sra/26895720
IC6359	H28	TX	kernel	Untreated	Untreated	IB	IB	MAT1-2	Pre-application	Full	SAMN26895721	IC6359	Aspergillus flavus	5059	IC6359	26895721	https://www.ncbi.nlm.nih.gov/sra/26895721	26895721: https://www.ncbi.nlm.nih.gov/sra/26895721
IC6177	H28	TX	Soil	Untreated	Untreated	IB	IB	MAT1-2	Pre-application	Full	SAMN26895722	IC6177	Aspergillus flavus	5059	IC6177	26895722	https://www.ncbi.nlm.nih.gov/sra/26895722	26895722: https://www.ncbi.nlm.nih.gov/sra/26895722
IC7842	H28	TX	Soil	Untreated	Untreated	IB	IB	MAT1-1	Pre-application	Full	SAMN26895723	IC7842	Aspergillus flavus	5059	IC7842	26895723	https://www.ncbi.nlm.nih.gov/sra/26895723	26895723: https://www.ncbi.nlm.nih.gov/sra/26895723
IC7855	H28	TX	Soil	Untreated	Untreated	IB	IB	MAT1-1	Pre-application	Full	SAMN26895724	IC7855	Aspergillus flavus	5059	IC7855	26895724	https://www.ncbi.nlm.nih.gov/sra/26895724	26895724: https://www.ncbi.nlm.nih.gov/sra/26895724
IC7854	H30	TX	Soil	Untreated	Untreated	IB	IB	MAT1-2	Pre-application	Full	SAMN26895725	IC7854	Aspergillus flavus	5059	IC7854	26895725	https://www.ncbi.nlm.nih.gov/sra/26895725	26895725: https://www.ncbi.nlm.nih.gov/sra/26895725
IC7865	H31	TX	Soil	Untreated	Untreated	IB	IB	MAT1-1	Pre-application	Full	SAMN26895726	IC7865	Aspergillus flavus	5059	IC7865	26895726	https://www.ncbi.nlm.nih.gov/sra/26895726	26895726: https://www.ncbi.nlm.nih.gov/sra/26895726
IC6352	H82	TX	kernel	Untreated	Untreated	IB	IB	MAT1-2	Pre-application	Full	SAMN26895727	IC6352	Aspergillus flavus	5059	IC6352	26895727	https://www.ncbi.nlm.nih.gov/sra/26895727	26895727: https://www.ncbi.nlm.nih.gov/sra/26895727
IC201	H1	GA	Soil	Untreated	Untreated	IB	IB	MAT1-2	Pre-application	Missing	SAMN26895206	IC201	Aspergillus flavus	5059	IC201	26895206	https://www.ncbi.nlm.nih.gov/sra/26895206	26895206: https://www.ncbi.nlm.nih.gov/sra/26895206
IC253	H1	GA	Soil	Untreated	Untreated	IB	IB	MAT1-2	Pre-application	Missing	SAMN26895207	IC253	Aspergillus flavus	5059	IC253	26895207	https://www.ncbi.nlm.nih.gov/sra/26895207	26895207: https://www.ncbi.nlm.nih.gov/sra/26895207
IC217	H21	GA	Soil	Untreated	Untreated	IB	IB	MAT1-1	Pre-application	Full	SAMN26895208	IC217	Aspergillus flavus	5059	IC217	26895208	https://www.ncbi.nlm.nih.gov/sra/26895208	26895208: https://www.ncbi.nlm.nih.gov/sra/26895208
IC218	H21	GA	Soil	Untreated	Untreated	IB	IB	MAT1-1	Pre-application	Full	SAMN26895209	IC218	Aspergillus flavus	5059	IC218	26895209	https://www.ncbi.nlm.nih.gov/sra/26895209	26895209: https://www.ncbi.nlm.nih.gov/sra/26895209
IC225	H21	GA	Soil	Untreated	Untreated	IB	IB	MAT1-1	Pre-application	Full	SAMN26895210	IC225	Aspergillus flavus	5059	IC225	26895210	https://www.ncbi.nlm.nih.gov/sra/26895210	26895210: https://www.ncbi.nlm.nih.gov/sra/26895210
IC226	H21	GA	Soil	Untreated	Untreated	IB	IB	MAT1-1	Pre-application	Full	SAMN26895211	IC226	Aspergillus flavus	5059	IC226	26895211	https://www.ncbi.nlm.nih.gov/sra/26895211	26895211: https://www.ncbi.nlm.nih.gov/sra/26895211
IC277	H29	GA	Soil	Untreated	Untreated	IB	IB	MAT1-2	Pre-application	Full	SAMN26895212	IC277	Aspergillus flavus	5059	IC277	26895212	https://www.ncbi.nlm.nih.gov/sra/26895212	26895212: https://www.ncbi.nlm.nih.gov/sra/26895212
IC221	H40	GA	Soil	Untreated	Untreated	IB	IB	MAT1-2	Pre-application	Full	SAMN26895213	IC221	Aspergillus flavus	5059	IC221	26895213	https://www.ncbi.nlm.nih.gov/sra/26895213	26895213: https://www.ncbi.nlm.nih.gov/sra/26895213
IC222	H40	GA	Soil	Untreated	Untreated	IB	IB	MAT1-2	Pre-application	Full	SAMN26895214	IC222	Aspergillus flavus	5059	IC222	26895214	https://www.ncbi.nlm.nih.gov/sra/26895214	26895214: https://www.ncbi.nlm.nih.gov/sra/26895214
IC220	H69	GA	Soil	Untreated	Untreated	IB	IB	MAT1-1	Pre-application	Full	SAMN26895215	IC220	Aspergillus flavus	5059	IC220	26895215	https://www.ncbi.nlm.nih.gov/sra/26895215	26895215: https://www.ncbi.nlm.nih.gov/sra/26895215
IC219	H70	GA	Soil	Untreated	Untreated	IB	IB	MAT1-1	Pre-application	Full	SAMN26895216	IC219	Aspergillus flavus	5059	IC219	26895216	https://www.ncbi.nlm.nih.gov/sra/26895216	26895216: https://www.ncbi.nlm.nih.gov/sra/26895216
IC311	H81	AL	Soil	Untreated	Untreated	IB	IB	MAT1-1	Pre-application	Partial	SAMN26895089	IC311	Aspergillus flavus	5059	IC311	26895089	https://www.ncbi.nlm.nih.gov/sra/26895089	26895089: https://www.ncbi.nlm.nih.gov/sra/26895089
IC14694	H1	TX	kernel	Afla-Guard	Treated	IB	IB	MAT1-1	Post 3-years	Full	SAMN26895743	IC14694	Aspergillus flavus	5059	IC14694	26895743	https://www.ncbi.nlm.nih.gov/sra/26895743	26895743: https://www.ncbi.nlm.nih.gov/sra/26895743
IC14715	H1	TX	kernel	Afla-Guard	Treated	IB	IB	MAT1-1	Post 3-years	Full	SAMN26895744	IC14715	Aspergillus flavus	5059	IC14715	26895744	https://www.ncbi.nlm.nih.gov/sra/26895744	26895744: https://www.ncbi.nlm.nih.gov/sra/26895744
IC14734	H1	TX	kernel	Afla-Guard	Treated	IB	IB	MAT1-2	Post 3-years	Full	SAMN26895745	IC14734	Aspergillus flavus	5059	IC14734	26895745	https://www.ncbi.nlm.nih.gov/sra/26895745	26895745: https://www.ncbi.nlm.nih.gov/sra/26895745
IC14626	H1	TX	kernel	Afla-Guard	Treated	IB	IB	MAT1-2	Post 3-years	Missing	SAMN26895746	IC14626	Aspergillus flavus	5059	IC14626	26895746	https://www.ncbi.nlm.nih.gov/sra/26895746	26895746: https://www.ncbi.nlm.nih.gov/sra/26895746
IC14695	H1	TX	kernel	Afla-Guard	Treated	IB	IB	MAT1-2	Post 3-years	Missing	SAMN26895747	IC14695	Aspergillus flavus	5059	IC14695	26895747	https://www.ncbi.nlm.nih.gov/sra/26895747	26895747: https://www.ncbi.nlm.nih.gov/sra/26895747
IC14696	H1	TX	kernel	Afla-Guard	Treated	IB	IB	MAT1-2	Post 3-years	Missing	SAMN26895748	IC14696	Aspergillus flavus	5059	IC14696	26895748	https://www.ncbi.nlm.nih.gov/sra/26895748	26895748: https://www.ncbi.nlm.nih.gov/sra/26895748
IC14709	H1	TX	kernel	Afla-Guard	Treated	IB	IB	MAT1-2	Post 3-years	Missing	SAMN26895749	IC14709	Aspergillus flavus	5059	IC14709	26895749	https://www.ncbi.nlm.nih.gov/sra/26895749	26895749: https://www.ncbi.nlm.nih.gov/sra/26895749
IC14721	H1	TX	kernel	Afla-Guard	Treated	IB	IB	MAT1-2	Post 3-years	Missing	SAMN26895750	IC14721	Aspergillus flavus	5059	IC14721	26895750	https://www.ncbi.nlm.nih.gov/sra/26895750	26895750: https://www.ncbi.nlm.nih.gov/sra/26895750
IC14748	H1	TX	kernel	Afla-Guard	Treated	IB	IB	MAT1-2	Post 3-years	Missing	SAMN26895751	IC14748	Aspergillus flavus	5059	IC14748	26895751	https://www.ncbi.nlm.nih.gov/sra/26895751	26895751: https://www.ncbi.nlm.nih.gov/sra/26895751
IC14751	H1	TX	kernel	Afla-Guard	Treated	IB	IB	MAT1-2	Post 3-years	Missing	SAMN26895752	IC14751	Aspergillus flavus	5059	IC14751	26895752	https://www.ncbi.nlm.nih.gov/sra/26895752	26895752: https://www.ncbi.nlm.nih.gov/sra/26895752
IC14653	H1	TX	kernel	Untreated	Untreated	IB	IB	MAT1-2	Post 3-years	Full	SAMN26895753	IC14653	Aspergillus flavus	5059	IC14653	26895753	https://www.ncbi.nlm.nih.gov/sra/26895753	26895753: https://www.ncbi.nlm.nih.gov/sra/26895753
IC14668	H1	TX	kernel	Untreated	Untreated	IB	IB	MAT1-2	Post 3-years	Full	SAMN26895754	IC14668	Aspergillus flavus	5059	IC14668	26895754	https://www.ncbi.nlm.nih.gov/sra/26895754	26895754: https://www.ncbi.nlm.nih.gov/sra/26895754
IC14685	H1	TX	kernel	Untreated	Untreated	IB	IB	MAT1-1	Post 3-years	Full	SAMN26895755	IC14685	Aspergillus flavus	5059	IC14685	26895755	https://www.ncbi.nlm.nih.gov/sra/26895755	26895755: https://www.ncbi.nlm.nih.gov/sra/26895755
IC14688	H1	TX	kernel	Untreated	Untreated	IB	IB	MAT1-2	Post 3-years	Full	SAMN26895756	IC14688	Aspergillus flavus	5059	IC14688	26895756	https://www.ncbi.nlm.nih.gov/sra/26895756	26895756: https://www.ncbi.nlm.nih.gov/sra/26895756
IC14648	H1	TX	kernel	Untreated	Untreated	IB	IB	MAT1-2	Post 3-years	Missing	SAMN26895757	IC14648	Aspergillus flavus	5059	IC14648	26895757	https://www.ncbi.nlm.nih.gov/sra/26895757	26895757: https://www.ncbi.nlm.nih.gov/sra/26895757
IC14649	H1	TX	kernel	Untreated	Untreated	IB	IB	MAT1-2	Post 3-years	Missing	SAMN26895758	IC14649	Aspergillus flavus	5059	IC14649	26895758	https://www.ncbi.nlm.nih.gov/sra/26895758	26895758: https://www.ncbi.nlm.nih.gov/sra/26895758
IC14650	H1	TX	kernel	Untreated	Untreated	IB	IB	MAT1-2	Post 3-years	Missing	SAMN26895759	IC14650	Aspergillus flavus	5059	IC14650	26895759	https://www.ncbi.nlm.nih.gov/sra/26895759	26895759: https://www.ncbi.nlm.nih.gov/sra/26895759
IC14657	H1	TX	kernel	Untreated	Untreated	IB	IB	MAT1-2	Post 3-years	Missing	SAMN26895760	IC14657	Aspergillus flavus	5059	IC14657	26895760	https://www.ncbi.nlm.nih.gov/sra/26895760	26895760: https://www.ncbi.nlm.nih.gov/sra/26895760
IC14658	H1	TX	kernel	Untreated	Untreated	IB	IB	MAT1-2	Post 3-years	Missing	SAMN26895761	IC14658	Aspergillus flavus	5059	IC14658	26895761	https://www.ncbi.nlm.nih.gov/sra/26895761	26895761: https://www.ncbi.nlm.nih.gov/sra/26895761
IC14675	H1	TX	kernel	Untreated	Untreated	IB	IB	MAT1-2	Post 3-years	Missing	SAMN26895762	IC14675	Aspergillus flavus	5059	IC14675	26895762	https://www.ncbi.nlm.nih.gov/sra/26895762	26895762: https://www.ncbi.nlm.nih.gov/sra/26895762
IC14737	H1	TX	kernel	Untreated	Untreated	IB	IB	MAT1-2	Post 3-years	Missing	SAMN26895763	IC14737	Aspergillus flavus	5059	IC14737	26895763	https://www.ncbi.nlm.nih.gov/sra/26895763	26895763: https://www.ncbi.nlm.nih.gov/sra/26895763
IC14754	H1	TX	kernel	Untreated	Untreated	IB	IB	MAT1-2	Post 3-years	Missing	SAMN26895764	IC14754	Aspergillus flavus	5059	IC14754	26895764	https://www.ncbi.nlm.nih.gov/sra/26895764	26895764: https://www.ncbi.nlm.nih.gov/sra/26895764
IC14755	H1	TX	kernel	Untreated	Untreated	IB	IB	MAT1-2	Post 3-years	Missing	SAMN26895765	IC14755	Aspergillus flavus	5059	IC14755	26895765	https://www.ncbi.nlm.nih.gov/sra/26895765	26895765: https://www.ncbi.nlm.nih.gov/sra/26895765
IC14776	H1	TX	kernel	Untreated	Untreated	IB	IB	MAT1-2	Post 3-years	Missing	SAMN26895766	IC14776	Aspergillus flavus	5059	IC14776	26895766	https://www.ncbi.nlm.nih.gov/sra/26895766	26895766: https://www.ncbi.nlm.nih.gov/sra/26895766
IC14670	H1	TX	kernel	Untreated	Untreated	IB	IB	MAT1-2	Post 3-years	Partial	SAMN26895767	IC14670	Aspergillus flavus	5059	IC14670	26895767	https://www.ncbi.nlm.nih.gov/sra/26895767	26895767: https://www.ncbi.nlm.nih.gov/sra/26895767
IC14644	H106	TX	kernel	Untreated	Untreated	IB	IB	MAT1-1	Post 3-years	Full	SAMN26895768	IC14644	Aspergillus flavus	5059	IC14644	26895768	https://www.ncbi.nlm.nih.gov/sra/26895768	26895768: https://www.ncbi.nlm.nih.gov/sra/26895768
IC14690	H16	TX	kernel	Untreated	Untreated	IB	IB	MAT1-1	Post 3-years	Full	SAMN26895769	IC14690	Aspergillus flavus	5059	IC14690	26895769	https://www.ncbi.nlm.nih.gov/sra/26895769	26895769: https://www.ncbi.nlm.nih.gov/sra/26895769
IC14633	H17	TX	kernel	Afla-Guard	Treated	IB	IB	MAT1-2	Post 3-years	Full	SAMN26895770	IC14633	Aspergillus flavus	5059	IC14633	26895770	https://www.ncbi.nlm.nih.gov/sra/26895770	26895770: https://www.ncbi.nlm.nih.gov/sra/26895770
IC14746	H17	TX	kernel	Afla-Guard	Treated	IB	IB	MAT1-1	Post 3-years	Full	SAMN26895771	IC14746	Aspergillus flavus	5059	IC14746	26895771	https://www.ncbi.nlm.nih.gov/sra/26895771	26895771: https://www.ncbi.nlm.nih.gov/sra/26895771
IC14679	H17	TX	kernel	Untreated	Untreated	IB	IB	MAT1-2	Post 3-years	Full	SAMN26895772	IC14679	Aspergillus flavus	5059	IC14679	26895772	https://www.ncbi.nlm.nih.gov/sra/26895772	26895772: https://www.ncbi.nlm.nih.gov/sra/26895772
IC14743	H17	TX	kernel	Untreated	Untreated	IB	IB	MAT1-2	Post 3-years	Full	SAMN26895773	IC14743	Aspergillus flavus	5059	IC14743	26895773	https://www.ncbi.nlm.nih.gov/sra/26895773	26895773: https://www.ncbi.nlm.nih.gov/sra/26895773
IC14758	H17	TX	kernel	Untreated	Untreated	IB	IB	MAT1-2	Post 3-years	Full	SAMN26895774	IC14758	Aspergillus flavus	5059	IC14758	26895774	https://www.ncbi.nlm.nih.gov/sra/26895774	26895774: https://www.ncbi.nlm.nih.gov/sra/26895774
IC14736	H18	TX	kernel	Untreated	Untreated	IB	IB	MAT1-2	Post 3-years	Full	SAMN26895775	IC14736	Aspergillus flavus	5059	IC14736	26895775	https://www.ncbi.nlm.nih.gov/sra/26895775	26895775: https://www.ncbi.nlm.nih.gov/sra/26895775
IC14628	H201	TX	kernel	Afla-Guard	Treated	IB	IB	MAT1-1	Post 3-years	Missing	SAMN26895776	IC14628	Aspergillus flavus	5059	IC14628	26895776	https://www.ncbi.nlm.nih.gov/sra/26895776	26895776: https://www.ncbi.nlm.nih.gov/sra/26895776
IC14660	H202	TX	kernel	Untreated	Untreated	IB	IB	MAT1-2	Post 3-years	Full	SAMN26895777	IC14660	Aspergillus flavus	5059	IC14660	26895777	https://www.ncbi.nlm.nih.gov/sra/26895777	26895777: https://www.ncbi.nlm.nih.gov/sra/26895777
IC14712	H203	TX	kernel	Afla-Guard	Treated	IB	IB	MAT1-1	Post 3-years	Full	SAMN26895778	IC14712	Aspergillus flavus	5059	IC14712	26895778	https://www.ncbi.nlm.nih.gov/sra/26895778	26895778: https://www.ncbi.nlm.nih.gov/sra/26895778
IC14622	H204	TX	kernel	Afla-Guard	Treated	IB	IB	MAT1-2	Post 3-years	Full	SAMN26895779	IC14622	Aspergillus flavus	5059	IC14622	26895779	https://www.ncbi.nlm.nih.gov/sra/26895779	26895779: https://www.ncbi.nlm.nih.gov/sra/26895779
IC14665	H208	TX	kernel	Untreated	Untreated	IB	IB	MAT1-1	Post 3-years	Full	SAMN26895780	IC14665	Aspergillus flavus	5059	IC14665	26895780	https://www.ncbi.nlm.nih.gov/sra/26895780	26895780: https://www.ncbi.nlm.nih.gov/sra/26895780
IC14624	H21	TX	kernel	Afla-Guard	Treated	IB	IB	MAT1-2	Post 3-years	Full	SAMN26895781	IC14624	Aspergillus flavus	5059	IC14624	26895781	https://www.ncbi.nlm.nih.gov/sra/26895781	26895781: https://www.ncbi.nlm.nih.gov/sra/26895781
IC14632	H21	TX	kernel	Afla-Guard	Treated	IB	IB	MAT1-1	Post 3-years	Missing	SAMN26895782	IC14632	Aspergillus flavus	5059	IC14632	26895782	https://www.ncbi.nlm.nih.gov/sra/26895782	26895782: https://www.ncbi.nlm.nih.gov/sra/26895782
IC14730	H21	TX	kernel	Afla-Guard	Treated	IB	IB	MAT1-1	Post 3-years	Missing	SAMN26895783	IC14730	Aspergillus flavus	5059	IC14730	26895783	https://www.ncbi.nlm.nih.gov/sra/26895783	26895783: https://www.ncbi.nlm.nih.gov/sra/26895783
IC14747	H21	TX	kernel	Afla-Guard	Treated	IB	IB	MAT1-1	Post 3-years	Missing	SAMN26895784	IC14747	Aspergillus flavus	5059	IC14747	26895784	https://www.ncbi.nlm.nih.gov/sra/26895784	26895784: https://www.ncbi.nlm.nih.gov/sra/26895784
IC14742	H21	TX	kernel	Untreated	Untreated	IB	IB	MAT1-1	Post 3-years	Full	SAMN26895785	IC14742	Aspergillus flavus	5059	IC14742	26895785	https://www.ncbi.nlm.nih.gov/sra/26895785	26895785: https://www.ncbi.nlm.nih.gov/sra/26895785
IC14753	H21	TX	kernel	Untreated	Untreated	IB	IB	MAT1-1	Post 3-years	Full	SAMN26895786	IC14753	Aspergillus flavus	5059	IC14753	26895786	https://www.ncbi.nlm.nih.gov/sra/26895786	26895786: https://www.ncbi.nlm.nih.gov/sra/26895786
IC14646	H21	TX	kernel	Untreated	Untreated	IB	IB	MAT1-1	Post 3-years	Missing	SAMN26895787	IC14646	Aspergillus flavus	5059	IC14646	26895787	https://www.ncbi.nlm.nih.gov/sra/26895787	26895787: https://www.ncbi.nlm.nih.gov/sra/26895787
IC14606	H213	TX	kernel	Untreated	Untreated	IB	IB	MAT1-1	Post 3-years	Full	SAMN26895788	IC14606	Aspergillus flavus	5059	IC14606	26895788	https://www.ncbi.nlm.nih.gov/sra/26895788	26895788: https://www.ncbi.nlm.nih.gov/sra/26895788
IC14608	H214	TX	kernel	Untreated	Untreated	IB	IB	MAT1-2	Post 3-years	Full	SAMN26895789	IC14608	Aspergillus flavus	5059	IC14608	26895789	https://www.ncbi.nlm.nih.gov/sra/26895789	26895789: https://www.ncbi.nlm.nih.gov/sra/26895789
IC14661	H215	TX	kernel	Untreated	Untreated	IB	IB	MAT1-2	Post 3-years	Full	SAMN26895790	IC14661	Aspergillus flavus	5059	IC14661	26895790	https://www.ncbi.nlm.nih.gov/sra/26895790	26895790: https://www.ncbi.nlm.nih.gov/sra/26895790
IC14619	H216	TX	kernel	Untreated	Untreated	IB	IB	MAT1-2	Post 3-years	Full	SAMN26895791	IC14619	Aspergillus flavus	5059	IC14619	26895791	https://www.ncbi.nlm.nih.gov/sra/26895791	26895791: https://www.ncbi.nlm.nih.gov/sra/26895791
IC14713	H22	TX	kernel	Afla-Guard	Treated	IB	IB	MAT1-2	Post 3-years	Missing	SAMN26895792	IC14713	Aspergillus flavus	5059	IC14713	26895792	https://www.ncbi.nlm.nih.gov/sra/26895792	26895792: https://www.ncbi.nlm.nih.gov/sra/26895792
IC14718	H22	TX	kernel	Afla-Guard	Treated	IB	IB	MAT1-2	Post 3-years	Missing	SAMN26895793	IC14718	Aspergillus flavus	5059	IC14718	26895793	https://www.ncbi.nlm.nih.gov/sra/26895793	26895793: https://www.ncbi.nlm.nih.gov/sra/26895793
IC14714	H25	TX	kernel	Afla-Guard	Treated	IB	IB	MAT1-1	Post 3-years	Full	SAMN26895794	IC14714	Aspergillus flavus	5059	IC14714	26895794	https://www.ncbi.nlm.nih.gov/sra/26895794	26895794: https://www.ncbi.nlm.nih.gov/sra/26895794
IC14716	H25	TX	kernel	Afla-Guard	Treated	IB	IB	MAT1-1	Post 3-years	Full	SAMN26895795	IC14716	Aspergillus flavus	5059	IC14716	26895795	https://www.ncbi.nlm.nih.gov/sra/26895795	26895795: https://www.ncbi.nlm.nih.gov/sra/26895795
IC14719	H25	TX	kernel	Afla-Guard	Treated	IB	IB	MAT1-1	Post 3-years	Full	SAMN26895796	IC14719	Aspergillus flavus	5059	IC14719	26895796	https://www.ncbi.nlm.nih.gov/sra/26895796	26895796: https://www.ncbi.nlm.nih.gov/sra/26895796
IC14765	H25	TX	kernel	Afla-Guard	Treated	IB	IB	MAT1-1	Post 3-years	Full	SAMN26895797	IC14765	Aspergillus flavus	5059	IC14765	26895797	https://www.ncbi.nlm.nih.gov/sra/26895797	26895797: https://www.ncbi.nlm.nih.gov/sra/26895797
IC14698	H27	TX	kernel	Afla-Guard	Treated	IB	IB	MAT1-2	Post 3-years	Full	SAMN26895798	IC14698	Aspergillus flavus	5059	IC14698	26895798	https://www.ncbi.nlm.nih.gov/sra/26895798	26895798: https://www.ncbi.nlm.nih.gov/sra/26895798
IC14699	H27	TX	kernel	Afla-Guard	Treated	IB	IB	MAT1-2	Post 3-years	Full	SAMN26895799	IC14699	Aspergillus flavus	5059	IC14699	26895799	https://www.ncbi.nlm.nih.gov/sra/26895799	26895799: https://www.ncbi.nlm.nih.gov/sra/26895799
IC14706	H27	TX	kernel	Afla-Guard	Treated	IB	IB	MAT1-1	Post 3-years	Full	SAMN26895800	IC14706	Aspergillus flavus	5059	IC14706	26895800	https://www.ncbi.nlm.nih.gov/sra/26895800	26895800: https://www.ncbi.nlm.nih.gov/sra/26895800
IC14707	H27	TX	kernel	Afla-Guard	Treated	IB	IB	MAT1-2	Post 3-years	Full	SAMN26895801	IC14707	Aspergillus flavus	5059	IC14707	26895801	https://www.ncbi.nlm.nih.gov/sra/26895801	26895801: https://www.ncbi.nlm.nih.gov/sra/26895801
IC14720	H27	TX	kernel	Afla-Guard	Treated	IB	IB	MAT1-2	Post 3-years	Full	SAMN26895802	IC14720	Aspergillus flavus	5059	IC14720	26895802	https://www.ncbi.nlm.nih.gov/sra/26895802	26895802: https://www.ncbi.nlm.nih.gov/sra/26895802
IC14724	H27	TX	kernel	Afla-Guard	Treated	IB	IB	MAT1-1	Post 3-years	Full	SAMN26895803	IC14724	Aspergillus flavus	5059	IC14724	26895803	https://www.ncbi.nlm.nih.gov/sra/26895803	26895803: https://www.ncbi.nlm.nih.gov/sra/26895803
IC14733	H27	TX	kernel	Afla-Guard	Treated	IB	IB	MAT1-1	Post 3-years	Full	SAMN26895804	IC14733	Aspergillus flavus	5059	IC14733	26895804	https://www.ncbi.nlm.nih.gov/sra/26895804	26895804: https://www.ncbi.nlm.nih.gov/sra/26895804
IC14744	H27	TX	kernel	Afla-Guard	Treated	IB	IB	MAT1-1	Post 3-years	Full	SAMN26895805	IC14744	Aspergillus flavus	5059	IC14744	26895805	https://www.ncbi.nlm.nih.gov/sra/26895805	26895805: https://www.ncbi.nlm.nih.gov/sra/26895805
IC14769	H27	TX	kernel	Afla-Guard	Treated	IB	IB	MAT1-1	Post 3-years	Full	SAMN26895806	IC14769	Aspergillus flavus	5059	IC14769	26895806	https://www.ncbi.nlm.nih.gov/sra/26895806	26895806: https://www.ncbi.nlm.nih.gov/sra/26895806
IC14637	H28	TX	kernel	Afla-Guard	Treated	IB	IB	MAT1-1	Post 3-years	Full	SAMN26895807	IC14637	Aspergillus flavus	5059	IC14637	26895807	https://www.ncbi.nlm.nih.gov/sra/26895807	26895807: https://www.ncbi.nlm.nih.gov/sra/26895807
IC14639	H28	TX	kernel	Afla-Guard	Treated	IB	IB	MAT1-2	Post 3-years	Full	SAMN26895808	IC14639	Aspergillus flavus	5059	IC14639	26895808	https://www.ncbi.nlm.nih.gov/sra/26895808	26895808: https://www.ncbi.nlm.nih.gov/sra/26895808
IC14697	H28	TX	kernel	Afla-Guard	Treated	IB	IB	MAT1-1	Post 3-years	Full	SAMN26895809	IC14697	Aspergillus flavus	5059	IC14697	26895809	https://www.ncbi.nlm.nih.gov/sra/26895809	26895809: https://www.ncbi.nlm.nih.gov/sra/26895809
IC14700	H28	TX	kernel	Afla-Guard	Treated	IB	IB	MAT1-2	Post 3-years	Full	SAMN26895810	IC14700	Aspergillus flavus	5059	IC14700	26895810	https://www.ncbi.nlm.nih.gov/sra/26895810	26895810: https://www.ncbi.nlm.nih.gov/sra/26895810
IC14701	H28	TX	kernel	Afla-Guard	Treated	IB	IB	MAT1-1	Post 3-years	Full	SAMN26895811	IC14701	Aspergillus flavus	5059	IC14701	26895811	https://www.ncbi.nlm.nih.gov/sra/26895811	26895811: https://www.ncbi.nlm.nih.gov/sra/26895811
IC14702	H28	TX	kernel	Afla-Guard	Treated	IB	IB	MAT1-1	Post 3-years	Full	SAMN26895812	IC14702	Aspergillus flavus	5059	IC14702	26895812	https://www.ncbi.nlm.nih.gov/sra/26895812	26895812: https://www.ncbi.nlm.nih.gov/sra/26895812
IC14703	H28	TX	kernel	Afla-Guard	Treated	IB	IB	MAT1-1	Post 3-years	Full	SAMN26895813	IC14703	Aspergillus flavus	5059	IC14703	26895813	https://www.ncbi.nlm.nih.gov/sra/26895813	26895813: https://www.ncbi.nlm.nih.gov/sra/26895813
IC14704	H28	TX	kernel	Afla-Guard	Treated	IB	IB	MAT1-1	Post 3-years	Full	SAMN26895814	IC14704	Aspergillus flavus	5059	IC14704	26895814	https://www.ncbi.nlm.nih.gov/sra/26895814	26895814: https://www.ncbi.nlm.nih.gov/sra/26895814
IC14708	H28	TX	kernel	Afla-Guard	Treated	IB	IB	MAT1-2	Post 3-years	Full	SAMN26895815	IC14708	Aspergillus flavus	5059	IC14708	26895815	https://www.ncbi.nlm.nih.gov/sra/26895815	26895815: https://www.ncbi.nlm.nih.gov/sra/26895815
IC14711	H28	TX	kernel	Afla-Guard	Treated	IB	IB	MAT1-1	Post 3-years	Full	SAMN26895816	IC14711	Aspergillus flavus	5059	IC14711	26895816	https://www.ncbi.nlm.nih.gov/sra/26895816	26895816: https://www.ncbi.nlm.nih.gov/sra/26895816
IC14723	H28	TX	kernel	Afla-Guard	Treated	IB	IB	MAT1-1	Post 3-years	Full	SAMN26895817	IC14723	Aspergillus flavus	5059	IC14723	26895817	https://www.ncbi.nlm.nih.gov/sra/26895817	26895817: https://www.ncbi.nlm.nih.gov/sra/26895817
IC14725	H28	TX	kernel	Afla-Guard	Treated	IB	IB	MAT1-1	Post 3-years	Full	SAMN26895818	IC14725	Aspergillus flavus	5059	IC14725	26895818	https://www.ncbi.nlm.nih.gov/sra/26895818	26895818: https://www.ncbi.nlm.nih.gov/sra/26895818
IC14726	H28	TX	kernel	Afla-Guard	Treated	IB	IB	MAT1-1	Post 3-years	Full	SAMN26895819	IC14726	Aspergillus flavus	5059	IC14726	26895819	https://www.ncbi.nlm.nih.gov/sra/26895819	26895819: https://www.ncbi.nlm.nih.gov/sra/26895819
IC14729	H28	TX	kernel	Afla-Guard	Treated	IB	IB	MAT1-2	Post 3-years	Full	SAMN26895820	IC14729	Aspergillus flavus	5059	IC14729	26895820	https://www.ncbi.nlm.nih.gov/sra/26895820	26895820: https://www.ncbi.nlm.nih.gov/sra/26895820
IC14731	H28	TX	kernel	Afla-Guard	Treated	IB	IB	MAT1-2	Post 3-years	Full	SAMN26895821	IC14731	Aspergillus flavus	5059	IC14731	26895821	https://www.ncbi.nlm.nih.gov/sra/26895821	26895821: https://www.ncbi.nlm.nih.gov/sra/26895821
IC14732	H28	TX	kernel	Afla-Guard	Treated	IB	IB	MAT1-1	Post 3-years	Full	SAMN26895822	IC14732	Aspergillus flavus	5059	IC14732	26895822	https://www.ncbi.nlm.nih.gov/sra/26895822	26895822: https://www.ncbi.nlm.nih.gov/sra/26895822
IC14745	H28	TX	kernel	Afla-Guard	Treated	IB	IB	MAT1-1	Post 3-years	Full	SAMN26895823	IC14745	Aspergillus flavus	5059	IC14745	26895823	https://www.ncbi.nlm.nih.gov/sra/26895823	26895823: https://www.ncbi.nlm.nih.gov/sra/26895823
IC14750	H28	TX	kernel	Afla-Guard	Treated	IB	IB	MAT1-2	Post 3-years	Full	SAMN26895824	IC14750	Aspergillus flavus	5059	IC14750	26895824	https://www.ncbi.nlm.nih.gov/sra/26895824	26895824: https://www.ncbi.nlm.nih.gov/sra/26895824
IC14762	H28	TX	kernel	Afla-Guard	Treated	IB	IB	MAT1-1	Post 3-years	Full	SAMN26895825	IC14762	Aspergillus flavus	5059	IC14762	26895825	https://www.ncbi.nlm.nih.gov/sra/26895825	26895825: https://www.ncbi.nlm.nih.gov/sra/26895825
IC14767	H28	TX	kernel	Afla-Guard	Treated	IB	IB	MAT1-1	Post 3-years	Full	SAMN26895826	IC14767	Aspergillus flavus	5059	IC14767	26895826	https://www.ncbi.nlm.nih.gov/sra/26895826	26895826: https://www.ncbi.nlm.nih.gov/sra/26895826
IC14605	H28	TX	kernel	Untreated	Untreated	IB	IB	MAT1-1	Post 3-years	Full	SAMN26895827	IC14605	Aspergillus flavus	5059	IC14605	26895827	https://www.ncbi.nlm.nih.gov/sra/26895827	26895827: https://www.ncbi.nlm.nih.gov/sra/26895827
IC14610	H28	TX	kernel	Untreated	Untreated	IB	IB	MAT1-2	Post 3-years	Full	SAMN26895828	IC14610	Aspergillus flavus	5059	IC14610	26895828	https://www.ncbi.nlm.nih.gov/sra/26895828	26895828: https://www.ncbi.nlm.nih.gov/sra/26895828
IC14616	H28	TX	kernel	Untreated	Untreated	IB	IB	MAT1-2	Post 3-years	Full	SAMN26895829	IC14616	Aspergillus flavus	5059	IC14616	26895829	https://www.ncbi.nlm.nih.gov/sra/26895829	26895829: https://www.ncbi.nlm.nih.gov/sra/26895829
IC14618	H28	TX	kernel	Untreated	Untreated	IB	IB	MAT1-2	Post 3-years	Full	SAMN26895830	IC14618	Aspergillus flavus	5059	IC14618	26895830	https://www.ncbi.nlm.nih.gov/sra/26895830	26895830: https://www.ncbi.nlm.nih.gov/sra/26895830
IC14667	H28	TX	kernel	Untreated	Untreated	IB	IB	MAT1-1	Post 3-years	Full	SAMN26895831	IC14667	Aspergillus flavus	5059	IC14667	26895831	https://www.ncbi.nlm.nih.gov/sra/26895831	26895831: https://www.ncbi.nlm.nih.gov/sra/26895831
IC14669	H28	TX	kernel	Untreated	Untreated	IB	IB	MAT1-2	Post 3-years	Full	SAMN26895832	IC14669	Aspergillus flavus	5059	IC14669	26895832	https://www.ncbi.nlm.nih.gov/sra/26895832	26895832: https://www.ncbi.nlm.nih.gov/sra/26895832
IC14671	H28	TX	kernel	Untreated	Untreated	IB	IB	MAT1-2	Post 3-years	Full	SAMN26895833	IC14671	Aspergillus flavus	5059	IC14671	26895833	https://www.ncbi.nlm.nih.gov/sra/26895833	26895833: https://www.ncbi.nlm.nih.gov/sra/26895833
IC14672	H28	TX	kernel	Untreated	Untreated	IB	IB	MAT1-2	Post 3-years	Full	SAMN26895834	IC14672	Aspergillus flavus	5059	IC14672	26895834	https://www.ncbi.nlm.nih.gov/sra/26895834	26895834: https://www.ncbi.nlm.nih.gov/sra/26895834
IC14673	H28	TX	kernel	Untreated	Untreated	IB	IB	MAT1-2	Post 3-years	Full	SAMN26895835	IC14673	Aspergillus flavus	5059	IC14673	26895835	https://www.ncbi.nlm.nih.gov/sra/26895835	26895835: https://www.ncbi.nlm.nih.gov/sra/26895835
IC14676	H28	TX	kernel	Untreated	Untreated	IB	IB	MAT1-2	Post 3-years	Full	SAMN26895836	IC14676	Aspergillus flavus	5059	IC14676	26895836	https://www.ncbi.nlm.nih.gov/sra/26895836	26895836: https://www.ncbi.nlm.nih.gov/sra/26895836
IC14678	H28	TX	kernel	Untreated	Untreated	IB	IB	MAT1-1	Post 3-years	Full	SAMN26895837	IC14678	Aspergillus flavus	5059	IC14678	26895837	https://www.ncbi.nlm.nih.gov/sra/26895837	26895837: https://www.ncbi.nlm.nih.gov/sra/26895837
IC14682	H28	TX	kernel	Untreated	Untreated	IB	IB	MAT1-2	Post 3-years	Full	SAMN26895838	IC14682	Aspergillus flavus	5059	IC14682	26895838	https://www.ncbi.nlm.nih.gov/sra/26895838	26895838: https://www.ncbi.nlm.nih.gov/sra/26895838
IC14625	H29	TX	kernel	Afla-Guard	Treated	IB	IB	MAT1-2	Post 3-years	Full	SAMN26895839	IC14625	Aspergillus flavus	5059	IC14625	26895839	https://www.ncbi.nlm.nih.gov/sra/26895839	26895839: https://www.ncbi.nlm.nih.gov/sra/26895839
IC14630	H29	TX	kernel	Afla-Guard	Treated	IB	IB	MAT1-2	Post 3-years	Full	SAMN26895840	IC14630	Aspergillus flavus	5059	IC14630	26895840	https://www.ncbi.nlm.nih.gov/sra/26895840	26895840: https://www.ncbi.nlm.nih.gov/sra/26895840
IC14710	H29	TX	kernel	Afla-Guard	Treated	IB	IB	MAT1-1	Post 3-years	Full	SAMN26895841	IC14710	Aspergillus flavus	5059	IC14710	26895841	https://www.ncbi.nlm.nih.gov/sra/26895841	26895841: https://www.ncbi.nlm.nih.gov/sra/26895841
IC14666	H29	TX	kernel	Untreated	Untreated	IB	IB	MAT1-2	Post 3-years	Full	SAMN26895842	IC14666	Aspergillus flavus	5059	IC14666	26895842	https://www.ncbi.nlm.nih.gov/sra/26895842	26895842: https://www.ncbi.nlm.nih.gov/sra/26895842
IC14686	H29	TX	kernel	Untreated	Untreated	IB	IB	MAT1-2	Post 3-years	Full	SAMN26895843	IC14686	Aspergillus flavus	5059	IC14686	26895843	https://www.ncbi.nlm.nih.gov/sra/26895843	26895843: https://www.ncbi.nlm.nih.gov/sra/26895843
IC14692	H29	TX	kernel	Untreated	Untreated	IB	IB	MAT1-2	Post 3-years	Full	SAMN26895844	IC14692	Aspergillus flavus	5059	IC14692	26895844	https://www.ncbi.nlm.nih.gov/sra/26895844	26895844: https://www.ncbi.nlm.nih.gov/sra/26895844
IC14739	H29	TX	kernel	Untreated	Untreated	IB	IB	MAT1-2	Post 3-years	Full	SAMN26895845	IC14739	Aspergillus flavus	5059	IC14739	26895845	https://www.ncbi.nlm.nih.gov/sra/26895845	26895845: https://www.ncbi.nlm.nih.gov/sra/26895845
IC14760	H32	TX	kernel	Untreated	Untreated	IB	IB	MAT1-2	Post 3-years	Full	SAMN26895846	IC14760	Aspergillus flavus	5059	IC14760	26895846	https://www.ncbi.nlm.nih.gov/sra/26895846	26895846: https://www.ncbi.nlm.nih.gov/sra/26895846
IC14735	H38	TX	kernel	Afla-Guard	Treated	IB	IB	MAT1-2	Post 3-years	Full	SAMN26895847	IC14735	Aspergillus flavus	5059	IC14735	26895847	https://www.ncbi.nlm.nih.gov/sra/26895847	26895847: https://www.ncbi.nlm.nih.gov/sra/26895847
IC14768	H38	TX	kernel	Afla-Guard	Treated	IB	IB	MAT1-1	Post 3-years	Full	SAMN26895848	IC14768	Aspergillus flavus	5059	IC14768	26895848	https://www.ncbi.nlm.nih.gov/sra/26895848	26895848: https://www.ncbi.nlm.nih.gov/sra/26895848
IC14663	H43	TX	kernel	Untreated	Untreated	IB	IB	MAT1-1	Post 3-years	Partial	SAMN26895849	IC14663	Aspergillus flavus	5059	IC14663	26895849	https://www.ncbi.nlm.nih.gov/sra/26895849	26895849: https://www.ncbi.nlm.nih.gov/sra/26895849
IC14614	H44	TX	kernel	Untreated	Untreated	IB	IB	MAT1-1	Post 3-years	Full	SAMN26895850	IC14614	Aspergillus flavus	5059	IC14614	26895850	https://www.ncbi.nlm.nih.gov/sra/26895850	26895850: https://www.ncbi.nlm.nih.gov/sra/26895850
IC14647	H45	TX	kernel	Untreated	Untreated	IB	IB	MAT1-1	Post 3-years	Full	SAMN26895851	IC14647	Aspergillus flavus	5059	IC14647	26895851	https://www.ncbi.nlm.nih.gov/sra/26895851	26895851: https://www.ncbi.nlm.nih.gov/sra/26895851
IC14627	H46	TX	kernel	Afla-Guard	Treated	IB	IB	MAT1-1	Post 3-years	Full	SAMN26895852	IC14627	Aspergillus flavus	5059	IC14627	26895852	https://www.ncbi.nlm.nih.gov/sra/26895852	26895852: https://www.ncbi.nlm.nih.gov/sra/26895852
IC14684	H47	TX	kernel	Untreated	Untreated	IB	IB	MAT1-2	Post 3-years	Full	SAMN26895853	IC14684	Aspergillus flavus	5059	IC14684	26895853	https://www.ncbi.nlm.nih.gov/sra/26895853	26895853: https://www.ncbi.nlm.nih.gov/sra/26895853
IC14631	H48	TX	kernel	Afla-Guard	Treated	IB	IB	MAT1-2	Post 3-years	Full	SAMN26895854	IC14631	Aspergillus flavus	5059	IC14631	26895854	https://www.ncbi.nlm.nih.gov/sra/26895854	26895854: https://www.ncbi.nlm.nih.gov/sra/26895854
IC14763	H48	TX	kernel	Afla-Guard	Treated	IB	IB	MAT1-1	Post 3-years	Full	SAMN26895855	IC14763	Aspergillus flavus	5059	IC14763	26895855	https://www.ncbi.nlm.nih.gov/sra/26895855	26895855: https://www.ncbi.nlm.nih.gov/sra/26895855
IC14689	H48	TX	kernel	Untreated	Untreated	IB	IB	MAT1-2	Post 3-years	Full	SAMN26895856	IC14689	Aspergillus flavus	5059	IC14689	26895856	https://www.ncbi.nlm.nih.gov/sra/26895856	26895856: https://www.ncbi.nlm.nih.gov/sra/26895856
IC14759	H48	TX	kernel	Untreated	Untreated	IB	IB	MAT1-2	Post 3-years	Full	SAMN26895857	IC14759	Aspergillus flavus	5059	IC14759	26895857	https://www.ncbi.nlm.nih.gov/sra/26895857	26895857: https://www.ncbi.nlm.nih.gov/sra/26895857
IC14727	H49	TX	kernel	Afla-Guard	Treated	IB	IB	MAT1-1	Post 3-years	Full	SAMN26895858	IC14727	Aspergillus flavus	5059	IC14727	26895858	https://www.ncbi.nlm.nih.gov/sra/26895858	26895858: https://www.ncbi.nlm.nih.gov/sra/26895858
IC14654	H50	TX	kernel	Untreated	Untreated	IB	IB	MAT1-1	Post 3-years	Full	SAMN26895859	IC14654	Aspergillus flavus	5059	IC14654	26895859	https://www.ncbi.nlm.nih.gov/sra/26895859	26895859: https://www.ncbi.nlm.nih.gov/sra/26895859
IC14664	H51	TX	kernel	Untreated	Untreated	IB	IB	MAT1-2	Post 3-years	Missing	SAMN26895860	IC14664	Aspergillus flavus	5059	IC14664	26895860	https://www.ncbi.nlm.nih.gov/sra/26895860	26895860: https://www.ncbi.nlm.nih.gov/sra/26895860
IC14638	H56	TX	kernel	Afla-Guard	Treated	IB	IB	MAT1-1	Post 3-years	Full	SAMN26895861	IC14638	Aspergillus flavus	5059	IC14638	26895861	https://www.ncbi.nlm.nih.gov/sra/26895861	26895861: https://www.ncbi.nlm.nih.gov/sra/26895861
IC14766	H61	TX	kernel	Afla-Guard	Treated	IB	IB	MAT1-2	Post 3-years	Full	SAMN26895862	IC14766	Aspergillus flavus	5059	IC14766	26895862	https://www.ncbi.nlm.nih.gov/sra/26895862	26895862: https://www.ncbi.nlm.nih.gov/sra/26895862
IC14740	H67	TX	kernel	Untreated	Untreated	IB	IB	MAT1-1	Post 3-years	Full	SAMN26895863	IC14740	Aspergillus flavus	5059	IC14740	26895863	https://www.ncbi.nlm.nih.gov/sra/26895863	26895863: https://www.ncbi.nlm.nih.gov/sra/26895863
IC14642	H68	TX	kernel	Untreated	Untreated	IB	IB	MAT1-2	Post 3-years	Full	SAMN26895864	IC14642	Aspergillus flavus	5059	IC14642	26895864	https://www.ncbi.nlm.nih.gov/sra/26895864	26895864: https://www.ncbi.nlm.nih.gov/sra/26895864
IC14607	H75	TX	kernel	Untreated	Untreated	IB	IB	MAT1-1	Post 3-years	Full	SAMN26895865	IC14607	Aspergillus flavus	5059	IC14607	26895865	https://www.ncbi.nlm.nih.gov/sra/26895865	26895865: https://www.ncbi.nlm.nih.gov/sra/26895865
IC14728	H76	TX	kernel	Afla-Guard	Treated	IB	IB	MAT1-2	Post 3-years	Full	SAMN26895866	IC14728	Aspergillus flavus	5059	IC14728	26895866	https://www.ncbi.nlm.nih.gov/sra/26895866	26895866: https://www.ncbi.nlm.nih.gov/sra/26895866
IC14615	H77	TX	kernel	Untreated	Untreated	IB	IB	MAT1-2	Post 3-years	Full	SAMN26895867	IC14615	Aspergillus flavus	5059	IC14615	26895867	https://www.ncbi.nlm.nih.gov/sra/26895867	26895867: https://www.ncbi.nlm.nih.gov/sra/26895867
IC14764	H78	TX	kernel	Afla-Guard	Treated	IB	IB	MAT1-1	Post 3-years	Full	SAMN26895868	IC14764	Aspergillus flavus	5059	IC14764	26895868	https://www.ncbi.nlm.nih.gov/sra/26895868	26895868: https://www.ncbi.nlm.nih.gov/sra/26895868
IC14635	H79	TX	kernel	Afla-Guard	Treated	IB	IB	MAT1-1	Post 3-years	Full	SAMN26895869	IC14635	Aspergillus flavus	5059	IC14635	26895869	https://www.ncbi.nlm.nih.gov/sra/26895869	26895869: https://www.ncbi.nlm.nih.gov/sra/26895869
IC14761	H80	TX	kernel	Afla-Guard	Treated	IB	IB	MAT1-1	Post 3-years	Full	SAMN26895870	IC14761	Aspergillus flavus	5059	IC14761	26895870	https://www.ncbi.nlm.nih.gov/sra/26895870	26895870: https://www.ncbi.nlm.nih.gov/sra/26895870
IC14659	H83	TX	kernel	Untreated	Untreated	IB	IB	MAT1-1	Post 3-years	Missing	SAMN26895871	IC14659	Aspergillus flavus	5059	IC14659	26895871	https://www.ncbi.nlm.nih.gov/sra/26895871	26895871: https://www.ncbi.nlm.nih.gov/sra/26895871
IC14640	H84	TX	kernel	Afla-Guard	Treated	IB	IB	MAT1-2	Post 3-years	Missing	SAMN26895872	IC14640	Aspergillus flavus	5059	IC14640	26895872	https://www.ncbi.nlm.nih.gov/sra/26895872	26895872: https://www.ncbi.nlm.nih.gov/sra/26895872
IC14652	H97	TX	kernel	Untreated	Untreated	IB	IB	MAT1-2	Post 3-years	Missing	SAMN26895873	IC14652	Aspergillus flavus	5059	IC14652	26895873	https://www.ncbi.nlm.nih.gov/sra/26895873	26895873: https://www.ncbi.nlm.nih.gov/sra/26895873
IC14752	H98	TX	kernel	Afla-Guard	Treated	IB	IB	MAT1-2	Post 3-years	Missing	SAMN26895874	IC14752	Aspergillus flavus	5059	IC14752	26895874	https://www.ncbi.nlm.nih.gov/sra/26895874	26895874: https://www.ncbi.nlm.nih.gov/sra/26895874
IC14634	H99	TX	kernel	Afla-Guard	Treated	IB	IB	MAT1-2	Post 3-years	Missing	SAMN26895875	IC14634	Aspergillus flavus	5059	IC14634	26895875	https://www.ncbi.nlm.nih.gov/sra/26895875	26895875: https://www.ncbi.nlm.nih.gov/sra/26895875
