# Supplementary material for: Asymmetrical lineage introgression and recombination in populations of Aspergillus flavus: Implications for biological control
Source: PLoS One. 2022 Oct 27;17(10):e0276556. doi: 10.1371/journal.pone.0276556 (PMC9620740; doi:10.1371/journal.pone.0276556)
Supplement: S2 Table — (XLSX) [file pone.0276556.s017.xlsx]

## Sheet: S2 Table
Supplemental S2 Table. Source and genetic characterization of A. flavus reference isolates.
Strain	NRRL	MAT	Origin	VCG	Lineage	Substrate
IC201	21882	2	GA	24	IB	Peanut seed
IC217	20024	1	GA	1	IB	Corn kernel
IC218	20025	1	GA	1	IB	Corn kernel
IC219	20041	1	GA	2	IB	Corn kernel
IC220	20042	1	GA	2	IB	Corn kernel
IC221	20035	2	GA	4	IB	Corn kernel
IC222	20036	2	GA	4	IB	Corn kernel
IC225	20027	1	GA	5	IB	Corn kernel
IC226	20029	1	GA	5	IB	Corn kernel
IC253	29482	2	GA	24	IB	Peanut seed
IC277	29506	2	GA	32	IB	Soil
IC311	35737	1	AL	NA	IB	Soil
IC224731	5590	2	JP	NA	IB	Cereal
IC229	29459	2	GA	6	IC	Soil
IC230	29460	2	GA	6	IC	Soil
IC234	29464	2	GA	14	IC	Soil
IC235	29465	2	GA	14	IC	Soil
IC243	20050	1	GA	17	IC	Corn kernel
IC244	29473	1	GA	17	IC	Peanut seed
IC278	29507	1	GA	33	IC	Soil
IC301	29530	1	GA	56	IC	Peanut seed
IC307	29536	2	GA	62	IC	Peanut seed
IC308	29537	1	GA	63	IC	Peanut seed
IC310	35736	1	NC	NA	IC	Soil
IC313	35739	2	TX	76	IC	Soil
IC1179	18543	2	AZ	YV36	IC	Cotton seed
