# Supplementary material for: Asymmetrical lineage introgression and recombination in populations of Aspergillus flavus: Implications for biological control
Source: PLoS One. 2022 Oct 27;17(10):e0276556. doi: 10.1371/journal.pone.0276556 (PMC9620740; doi:10.1371/journal.pone.0276556)
Supplement: S3 Table — (XLSX) [file pone.0276556.s018.xlsx]

## Sheet: S3 Table 
Supplemental S3 Table
Frequency distribution of genome-wide haplotypes for 628 A. flavus strains.				Haplotypes with two or more strains.
Haplotype ID	Number of strains (out of 628)	Percent of total		Haplotype ID	Number of strains (out of 628)	Haplotype Frequency (Percent)
H1	177	28.1847		H1	177	28.1847
H140	63	10.0318		H140	63	10.0318
H22	24	3.82166		H22	24	3.82166
H28	21	3.34395		H28	21	3.34395
H115	19	3.02548		H115	19	3.02548
H21	12	1.91083		H21	12	1.91083
H229	12	1.91083		H229	12	1.91083
H240	8	1.27389		H240	8	1.27389
H20	7	1.11465		H20	7	1.11465
H52	5	0.796178		H52	5	0.796178
H23	3	0.477707		H23	3	0.477707
H27	3	0.477707		H27	3	0.477707
H29	3	0.477707		H29	3	0.477707
H24	2	0.318471		H24	2	0.318471
H33	2	0.318471		H33	2	0.318471
H55	2	0.318471		H55	2	0.318471
H191	2	0.318471		H191	2	0.318471
H193	2	0.318471		H193	2	0.318471
H265	2	0.318471		H265	2	0.318471
H269	2	0.318471		H269	2	0.318471
H304	2	0.318471		H304	2	0.318471
H0	1	0.159236		Other	255	40.6051
H2	1	0.159236		TOTAL	628	100
H3	1	0.159236
H4	1	0.159236
H5	1	0.159236
H6	1	0.159236
H7	1	0.159236
H8	1	0.159236
H9	1	0.159236
H10	1	0.159236
H11	1	0.159236
H12	1	0.159236
H13	1	0.159236
H14	1	0.159236
H15	1	0.159236
H17	1	0.159236
H19	1	0.159236
H26	1	0.159236
H30	1	0.159236
H31	1	0.159236
H34	1	0.159236
H35	1	0.159236
H36	1	0.159236
H37	1	0.159236
H38	1	0.159236
H39	1	0.159236
H40	1	0.159236
H41	1	0.159236
H42	1	0.159236
H53	1	0.159236
H54	1	0.159236
H57	1	0.159236
H58	1	0.159236
H59	1	0.159236
H60	1	0.159236
H62	1	0.159236
H63	1	0.159236
H64	1	0.159236
H65	1	0.159236
H66	1	0.159236
H71	1	0.159236
H72	1	0.159236
H73	1	0.159236
H74	1	0.159236
H82	1	0.159236
H85	1	0.159236
H86	1	0.159236
H87	1	0.159236
H88	1	0.159236
H89	1	0.159236
H90	1	0.159236
H91	1	0.159236
H92	1	0.159236
H93	1	0.159236
H94	1	0.159236
H95	1	0.159236
H96	1	0.159236
H100	1	0.159236
H101	1	0.159236
H102	1	0.159236
H103	1	0.159236
H104	1	0.159236
H105	1	0.159236
H107	1	0.159236
H108	1	0.159236
H110	1	0.159236
H111	1	0.159236
H112	1	0.159236
H113	1	0.159236
H114	1	0.159236
H116	1	0.159236
H117	1	0.159236
H118	1	0.159236
H119	1	0.159236
H120	1	0.159236
H121	1	0.159236
H122	1	0.159236
H123	1	0.159236
H124	1	0.159236
H125	1	0.159236
H126	1	0.159236
H127	1	0.159236
H128	1	0.159236
H129	1	0.159236
H130	1	0.159236
H131	1	0.159236
H132	1	0.159236
H133	1	0.159236
H134	1	0.159236
H135	1	0.159236
H136	1	0.159236
H137	1	0.159236
H138	1	0.159236
H139	1	0.159236
H141	1	0.159236
H142	1	0.159236
H143	1	0.159236
H144	1	0.159236
H145	1	0.159236
H146	1	0.159236
H147	1	0.159236
H148	1	0.159236
H149	1	0.159236
H150	1	0.159236
H151	1	0.159236
H152	1	0.159236
H153	1	0.159236
H154	1	0.159236
H155	1	0.159236
H156	1	0.159236
H157	1	0.159236
H158	1	0.159236
H159	1	0.159236
H160	1	0.159236
H161	1	0.159236
H162	1	0.159236
H163	1	0.159236
H164	1	0.159236
H165	1	0.159236
H166	1	0.159236
H167	1	0.159236
H168	1	0.159236
H169	1	0.159236
H170	1	0.159236
H171	1	0.159236
H172	1	0.159236
H173	1	0.159236
H178	1	0.159236
H180	1	0.159236
H190	1	0.159236
H192	1	0.159236
H194	1	0.159236
H197	1	0.159236
H198	1	0.159236
H199	1	0.159236
H200	1	0.159236
H205	1	0.159236
H206	1	0.159236
H207	1	0.159236
H209	1	0.159236
H210	1	0.159236
H211	1	0.159236
H212	1	0.159236
H217	1	0.159236
H218	1	0.159236
H219	1	0.159236
H220	1	0.159236
H221	1	0.159236
H222	1	0.159236
H223	1	0.159236
H224	1	0.159236
H226	1	0.159236
H227	1	0.159236
H228	1	0.159236
H230	1	0.159236
H231	1	0.159236
H232	1	0.159236
H233	1	0.159236
H234	1	0.159236
H235	1	0.159236
H236	1	0.159236
H237	1	0.159236
H238	1	0.159236
H239	1	0.159236
H241	1	0.159236
H242	1	0.159236
H243	1	0.159236
H244	1	0.159236
H245	1	0.159236
H246	1	0.159236
H247	1	0.159236
H248	1	0.159236
H249	1	0.159236
H250	1	0.159236
H251	1	0.159236
H252	1	0.159236
H253	1	0.159236
H254	1	0.159236
H255	1	0.159236
H256	1	0.159236
H257	1	0.159236
H258	1	0.159236
H259	1	0.159236
H260	1	0.159236
H261	1	0.159236
H262	1	0.159236
H263	1	0.159236
H264	1	0.159236
H266	1	0.159236
H267	1	0.159236
H268	1	0.159236
H272	1	0.159236
H273	1	0.159236
H274	1	0.159236
H275	1	0.159236
H276	1	0.159236
H277	1	0.159236
H278	1	0.159236
H279	1	0.159236
H280	1	0.159236
H281	1	0.159236
H282	1	0.159236
H283	1	0.159236
H284	1	0.159236
H285	1	0.159236
H286	1	0.159236
H287	1	0.159236
H288	1	0.159236
H289	1	0.159236
H290	1	0.159236
H291	1	0.159236
H292	1	0.159236
H293	1	0.159236
H296	1	0.159236
H297	1	0.159236
H298	1	0.159236
H299	1	0.159236
H300	1	0.159236
H301	1	0.159236
H302	1	0.159236
H305	1	0.159236
H307	1	0.159236
H308	1	0.159236
H309	1	0.159236
H310	1	0.159236
H311	1	0.159236
H312	1	0.159236
H313	1	0.159236
H314	1	0.159236
H315	1	0.159236
H316	1	0.159236
H317	1	0.159236
H318	1	0.159236
H319	1	0.159236
H320	1	0.159236
H321	1	0.159236
H322	1	0.159236
H323	1	0.159236
H324	1	0.159236
H325	1	0.159236
H326	1	0.159236
H327	1	0.159236
H328	1	0.159236
H332	1	0.159236
H337	1	0.159236
H339	1	0.159236
H340	1	0.159236
H342	1	0.159236
H343	1	0.159236
H344	1	0.159236
H345	1	0.159236
H347	1	0.159236
H348	1	0.159236
H349	1	0.159236
H352	1	0.159236
	628
