# Supplementary material for: Asymmetrical lineage introgression and recombination in populations of Aspergillus flavus: Implications for biological control
Source: PLoS One. 2022 Oct 27;17(10):e0276556. doi: 10.1371/journal.pone.0276556 (PMC9620740; doi:10.1371/journal.pone.0276556)
Supplement: S4 Table — (XLSX) [file pone.0276556.s019.xlsx]

## Sheet: S4 Table
Supplemental S4 Table. Distribution of A. flavus genome-wide haplotypes (GWH) across all four states and treatments.
AR	IN	NC	TX	2 common GWHs in AR, IN, NC and TX	65 GWHs in AR	36 GWHs in IN	95 GWHs in NC	70 GWHs in TX	3 common GWHs in NC and TX	1 common GWH in AR and NC	1 common GWH in AR, NC and TX	1 common GWH in AR and TX	1 common GWH in IN and TX	1 common GWH in IN, NC and TX
H1	H1	H1	H1	H1	H14	H102	H199	H0	H21	H22	H229	H33	H29	H140
H14	H102	H199	H0	H115	H200	H12	H20	H100	H193
H200	H12	H20	H100		H207	H13	H221	H101	H240
H207	H13	H21	H101		H5	H17	H23	H11
H22	H17	H22	H11		H52	H198	H35	H15
H33	H198	H221	H15		H58	H6	H60	H2
H5	H6	H23	H2		H59	H88	H72	H205
H52	H88	H35	H205		H65	H89	H114	H206
H58	H89	H60	H206		H120	H90	H116	H209
H59	H90	H72	H209		H235	H91	H117	H210
H65	H91	H115	H21		H236	H95	H118	H211
H120	H95	H114	H210		H242	H96	H119	H212
H235	H96	H116	H211		H244	H146	H121	H217
H236	H115	H117	H212		H245	H148	H122	H218
H242	H140	H118	H217		H246	H151	H123	H220
H244	H146	H119	H218		H251	H160	H124	H26
H245	H148	H121	H220		H252	H161	H125	H27
H246	H151	H122	H26		H267	H163	H126	H28
H251	H160	H123	H27		H282	H167	H127	H3
H252	H161	H124	H28		H285	H168	H128	H342
H267	H163	H125	H29		H286	H170	H129	H36
H282	H167	H126	H3		H287	H277	H130	H37
H285	H168	H127	H33		H288	H324	H131	H38
H286	H170	H128	H342		H289	H257	H132	H39
H287	H277	H129	H36		H299	H40	H134	H4
H288	H324	H130	H37		H300	H7	H135	H41
H289	H257	H131	H38		H301	H107	H138	H42
H299	H29	H132	H39		H302	H108	H139	H54
H300	H40	H134	H4		H307	H143	H144	H55
H301	H7	H135	H41		H308	H158	H145	H57
H302	H107	H138	H42		H309	H162	H147	H62
H307	H108	H139	H54		H310	H166	H150	H63
H308	H143	H140	H55		H311	H180	H152	H71
H309	H158	H144	H57		H312	H223	H154	H74
H310	H162	H145	H62		H313	H298	H155	H85
H311	H166	H147	H63		H314	H322	H156	H87
H312	H180	H150	H71		H315		H157	H9
H313	H223	H152	H74		H316		H159	H92
H314	H298	H154	H85		H317		H164	H93
H315	H322	H155	H87		H318		H165	H94
H316		H156	H9		H64		H169	H153
H317		H157	H92		H66		H178	H171
H318		H159	H93		H136		H227	H172
H64		H164	H94		H222		H228	H173
H66		H165	H115		H233		H230	H191
H115		H169	H140		H234		H237	H224
H136		H178	H153		H243		H238	H253
H222		H193	H171		H259		H239	H254
H229		H227	H172		H260		H241	H255
H233		H228	H173		H262		H247	H256
H234		H229	H191		H263		H261	H283
H243		H230	H224		H264		H265	H103
H259		H237	H229		H269		H266	H197
H260		H238	H253		H276		H268	H34
H262		H239	H254		H297		H279	H352
H263		H240	H255		H320		H280	H111
H264		H241	H256		H325		H284	H112
H269		H247	H283		H326		H290	H133
H276		H261	H103		H327		H304	H323
H297		H265	H197		H343		H305	H10
H320		H266	H34		H344		H319	H219
H325		H268	H352		H345		H321	H30
H326		H279	H111		H347		H332	H31
H327		H280	H112		H348		H337	H82
H343		H284	H133		H349		H339	H113
H344		H290	H240				H340	H190
H345		H304	H323				H104	H192
H347		H305	H10				H105	H281
H348		H319	H219				H73	H291
H349		H321	H30				H149	H293
		H332	H31				H19
		H337	H82				H24
		H339	H113				H53
		H340	H190				H8
		H104	H192				H86
		H105	H193				H110
		H73	H281				H137
		H149	H291				H194
		H19	H293				H226
		H24					H231
		H53					H232
		H8					H248
		H86					H249
		H110					H250
		H137					H258
		H194					H272
		H226					H273
		H231					H275
		H232					H278
		H248					H292
		H249					H296
		H250					H328
		H258					H141
		H272					H142
		H273					H274
		H275
		H278
		H292
		H296
		H328
		H141
		H142
		H274
