# Supplementary material for: Asymmetrical lineage introgression and recombination in populations of Aspergillus flavus: Implications for biological control
Source: PLoS One. 2022 Oct 27;17(10):e0276556. doi: 10.1371/journal.pone.0276556 (PMC9620740; doi:10.1371/journal.pone.0276556)
Supplement: S5 Table — (XLSX) [file pone.0276556.s020.xlsx]

## Sheet: S5 Table
Supplemental S5 Table. Distribution of A. flavus haplotypes across the three different sampling periods.																Distribution of unique haplotypes across each state and sampling period.
Pre-application	Post 3-months	Post 1-year								5 shared haplotypes in Pre-application, Post 3-months and Post 1-year	7 shared haplotypes in Pre-application and Post 1-year	73 haplotypes exclusively in Pre-application	13 haplotypes exclusively in Post 3-months	178 haplotypes exclusively in Post 1-year		State	Pre-application	Post 1-year	Post 3-months
H22	H1	H1								H1	H115	H10	H103	H0		AR	29	43	2
H64	H22	H14								H140	H191	H107	H104	H100		IN	14	26	2
H66	H257	H200								H22	H193	H108	H105	H101		NC	30	74	7
H180	H104	H22								H229	H21	H110	H111	H102		TX	18	58	10
H1	H105	H33								H240	H23	H113	H112	H11
H140	H73	H52									H28	H136	H133	H114
H141	H140	H58									H29	H137	H149	H116
H142	H149	H65										H141	H197	H117
H274	H229	H299										H142	H257	H118
H21	H103	H300										H143	H323	H119
H28	H197	H307										H158	H34	H12
H82	H34	H308										H162	H352	H120
H113	H352	H309										H166	H73	H121
H115	H111	H310										H180		H122
H136	H112	H311										H19		H123
H222	H133	H312										H190		H124
H229	H240	H313										H192		H125
H233	H323	H314										H194		H126
H234		H315										H219		H127
H243		H316										H222		H128
H259		H318										H223		H129
H260		H199										H226		H13
H262		H20										H231		H130
H263		H35										H232		H131
H264		H60										H233		H132
H269		H115										H234		H134
H276		H114										H24		H135
H297		H116										H243		H138
H320		H117										H248		H139
H325		H118										H249		H14
H326		H119										H250		H144
H327		H121										H258		H145
H343		H122										H259		H146
H344		H123										H260		H147
H345		H124										H262		H148
H347		H125										H263		H15
H348		H126										H264		H150
H349		H127										H269		H151
H29		H128										H272		H152
H40		H129										H273		H153
H7		H130										H274		H154
H107		H131										H275		H155
H108		H132										H276		H156
H143		H134										H278		H157
H158		H135										H281		H159
H162		H139										H291		H160
H166		H140										H292		H161
H223		H145										H293		H163
H298		H155										H296		H164
H322		H156										H297		H165
H19		H157										H298		H167
H23		H159										H30		H168
H24		H164										H31		H169
H53		H178										H320		H17
H8		H229										H322		H170
H86		H239										H325		H171
H110		H240										H326		H172
H137		H241										H327		H173
H194		H247										H328		H178
H226		H261										H343		H198
H231		H265										H344		H199
H232		H266										H345		H2
H240		H268										H347		H20
H248		H280										H348		H200
H249		H284										H349		H205
H250		H290										H40		H206
H258		H321										H53		H207
H272		H337										H64		H209
H273		H339										H66		H210
H275		H340										H7		H211
H278		H0										H8		H212
H292		H101										H82		H217
H296		H11										H86		H218
H328		H15												H220
H10		H2												H221
H219		H205												H224
H30		H209												H227
H31		H21												H228
H190		H210												H230
H191		H211												H235
H192		H217												H236
H193		H218												H237
H281		H220												H238
H291		H27												H239
H293		H28												H241
		H29												H242
		H3												H244
		H342												H245
		H38												H246
		H39												H247
		H4												H251
		H55												H252
		H92												H253
		H93												H254
		H94												H255
		H153												H256
		H171												H26
		H172												H261
		H173												H265
		H224												H266
		H253												H267
		H254												H268
		H255												H27
		H256												H277
		H207												H279
		H5												H280
		H59												H282
		H120												H283
		H235												H284
		H236												H285
		H242												H286
		H244												H287
		H245												H288
		H246												H289
		H251												H290
		H252												H299
		H267												H3
		H282												H300
		H285												H301
		H286												H302
		H287												H304
		H288												H305
		H289												H307
		H301												H308
		H302												H309
		H317												H310
		H102												H311
		H12												H312
		H13												H313
		H17												H314
		H198												H315
		H6												H316
		H88												H317
		H89												H318
		H90												H319
		H91												H321
		H95												H324
		H96												H33
		H146												H332
		H148												H337
		H151												H339
		H160												H340
		H161												H342
		H163												H35
		H167												H36
		H168												H37
		H170												H38
		H277												H39
		H324												H4
		H221												H41
		H23												H42
		H72												H5
		H138												H52
		H144												H54
		H147												H55
		H150												H57
		H152												H58
		H154												H59
		H165												H6
		H169												H60
		H193												H62
		H227												H63
		H228												H65
		H230												H71
		H237												H72
		H238												H74
		H279												H85
		H304												H87
		H305												H88
		H319												H89
		H332												H9
		H100												H90
		H206												H91
		H212												H92
		H26												H93
		H36												H94
		H37												H95
		H41												H96
		H42
		H54
		H57
		H62
		H63
		H71
		H74
		H85
		H87
		H9
		H191
		H283
