# Supplementary material for: Asymmetrical lineage introgression and recombination in populations of Aspergillus flavus: Implications for biological control
Source: PLoS One. 2022 Oct 27;17(10):e0276556. doi: 10.1371/journal.pone.0276556 (PMC9620740; doi:10.1371/journal.pone.0276556)
Supplement: S6 Table — (XLSX) [file pone.0276556.s021.xlsx]

## Sheet: S6 Table
Supplemental S6 Table. A. flavus aflatoxin cluster structure in kernel and soil samples across different states and sampling periods.
State	Substrate	Lineage	Sampling period	N(Strain)	N(AF_cluster, Full)	N(AF_cluster, Missing)	N(AF_cluster, Partial)	Fraction of strains with FULL AF cluster	Fraction of strains with MISSING AF cluster	Fraction of strains with PARTIAL AF cluster
AR	Kernel	IB	Pre-application	10	0	10	0	0	100	0
AR	Kernel	IB	Post 3-months	20	0	20	0	0	100	0
AR	Kernel	IB	Post 1-year	15	3	7	5	20	46.6667	33.3333
IN	Kernel	IB	Pre-application	0	0	0	0	NA	NA	NA
IN	Kernel	IB	Post 3-months	9	1	8	0	11.1111	88.8889	0
IN	Kernel	IB	Post 1-year	0	0	0	0	NA	NA	NA
NC	Kernel	IB	Pre-application	2	0	2	0	0	100	0
NC	Kernel	IB	Post 3-months	11	3	8	0	27.2727	72.7273	0
NC	Kernel	IB	Post 1-year	17	10	6	1	58.8235	35.2941	5.88235
TX	Kernel	IB	Pre-application	9	7	2	0	77.7778	22.2222	0
TX	Kernel	IB	Post 3-months	13	8	5	0	61.5385	38.4615	0
TX	Kernel	IB	Post 1-year	79	16	63	0	20.2532	79.7468	0
AR	Kernel	1C	Pre-application	0	0	0	0	NA	NA	NA
AR	Kernel	1C	Post 3-months	0	0	0	0	NA	NA	NA
AR	Kernel	1C	Post 1-year	13	13	0	0	100	0	0
IN	Kernel	1C	Pre-application	1	1	0	0	100	0	0
IN	Kernel	1C	Post 3-months	0	0	0	0	NA	NA	NA
IN	Kernel	1C	Post 1-year	0	0	0	0	NA	NA	NA
NC	Kernel	1C	Pre-application	8	8	0	0	100	0	0
NC	Kernel	1C	Post 3-months	9	9	0	0	100	0	0
NC	Kernel	1C	Post 1-year	69	69	0	0	100	0	0
TX	Kernel	1C	Pre-application	1	1	0	0	100	0	0
TX	Kernel	1C	Post 3-months	7	7	0	0	100	0	0
TX	Kernel	1C	Post 1-year	10	10	0	0	100	0	0
AR	Soil	IB	Pre-application	1	1	0	0	100	0	0
AR	Soil	IB	Post 3-months	0	0	0	0	NA	NA	NA
AR	Soil	IB	Post 1-year	8	2	6	0	25	75	0
IN	Soil	IB	Pre-application	3	2	1	0	66.6667	33.3333	0
IN	Soil	IB	Post 3-months	0	0	0	0	NA	NA	NA
IN	Soil	IB	Post 1-year	42	2	40	0	4.7619	95.2381	0
NC	Soil	IB	Pre-application	9	1	6	2	11.1111	66.6667	22.2222
NC	Soil	IB	Post 3-months	0	0	0	0	NA	NA	NA
NC	Soil	IB	Post 1-year	16	1	13	2	6.25	81.25	12.5
TX	Soil	IB	Pre-application	17	7	10	0	41.1765	58.8235	0
TX	Soil	IB	Post 3-months	0	0	0	0	NA	NA	NA
TX	Soil	IB	Post 1-year	59	22	34	3	37.2881	57.6271	5.08475
AR	Soil	1C	Pre-application	28	28	0	0	100	0	0
AR	Soil	1C	Post 3-months	0	0	0	0	NA	NA	NA
AR	Soil	1C	Post 1-year	19	19	0	0	100	0	0
IN	Soil	1C	Pre-application	26	26	0	0	100	0	0
IN	Soil	1C	Post 3-months	0	0	0	0	NA	NA	NA
IN	Soil	1C	Post 1-year	20	20	0	0	100	0	0
NC	Soil	1C	Pre-application	20	20	0	0	100	0	0
NC	Soil	1C	Post 3-months	0	0	0	0	NA	NA	NA
NC	Soil	1C	Post 1-year	39	38	0	1	97.4359	0	2.5641
TX	Soil	1C	Pre-application	13	13	0	0	100	0	0
TX	Soil	1C	Post 3-months	0	0	0	0	NA	NA	NA
TX	Soil	1C	Post 1-year	5	4	0	1	80	0	20
State	N(AF_cluster, Full)	Fraction 1B FULL (total strains)	Fraction 1B FULL (Total FULL cluster strains)
AR	3	1.62162	6.25
IN	1	0.540541	2.08333
NC	13	7.02703	27.0833
TX	31	16.7568	64.5833
1B Total strains:	185	25.9459	100
1B Total FULL strains:	48
