# Supplementary material for: Asymmetrical lineage introgression and recombination in populations of Aspergillus flavus: Implications for biological control
Source: PLoS One. 2022 Oct 27;17(10):e0276556. doi: 10.1371/journal.pone.0276556 (PMC9620740; doi:10.1371/journal.pone.0276556)
Supplement: S7 Table — Proportion of A. flavus lineages IB and IC in kernel samples in TX commercial fields before biocontrol application and 3 years later. The frequency of A. flavus aflatoxin cluster types in TX commercial fields before biocontrol application and 3 years later, and the fraction of A. flavus strains with the Afla-Guard haplotype in TX commercial fields before biocontrol application and 3 years later. (XLSX) [file pone.0276556.s022.xlsx]

## Sheet: S7 Table
Supplemental S7 Table. TX commercial fields
Proportion of A. flavus lineages IB and IC in kernel samples in TX commercial fields before biocontrol application and 3 years later.
State	Substrate	Treatment	Sampling_Period	Number of Strains (815 total)	Number of strains with 1B	Number of strains with 1C	FRACTION of strains with 1B	FRACTION of strains with 1C
TX	kernel	Untreated	Pre-application	10	9	1	90	10
TX	kernel	Untreated	Post 3-years	84	61	23	72.619	27.381
TX	kernel	Afla-Guard	Post 3-years	77	72	5	93.5065	6.49351
Texas - Kernel - Lineage
Proportion of A. flavus aflatoxin cluster types in TX commercial fields before biocontrol application and 3 years later.
State	Substrate	Treatment	Sampling_Period	Number of Strains (815 total)	N(AF_cluster, Full)	N(AF_cluster, Missing)	N(AF_cluster, Partial)	Fraction of strains with FULL AF cluster	Fraction of strains with MISSING AF cluster	Fraction of strains with PARTIAL AF cluster
TX	kernel	Untreated	PRE	10	8	2	0	80	20	0
TX	kernel	Untreated	POST_3yrs	84	68	14	2	80.9524	16.6667	2.38095
TX	kernel	Afla-Guard	POST_3yrs	77	61	16	0	79.2208	20.7792	0
Texas - Kernel - AF cluster
Proportion of the Afla-Guard haplotype in TX commercial fields before biocontrol application and 3 years later.
State	Substrate	Treatment	Sampling_Period	Number of strains (815 total)	Number of strains with Afla-Guard (H1) Haplotypes	Number of strains with AF36 (H115) Haplotypes	Number of strains with Other Haplotypes	FRACTION of strains with Afla-Guard (H1) Haplotypes	FRACTION of strains with AF36 (H115) Haplotypes	FRACTION of strains with Other Haplotypes
TX	kernel	Untreated	PRE	10	6	0	4	60	0	40
TX	kernel	Untreated	POST_3yrs	84	15	0	69	17.8571	0	82.1429
TX	kernel	Afla-Guard	POST_3yrs	77	10	0	67	12.987	0	87.013
Texas - Kernel - Haplotypes
