# Supplementary material for: Asymmetrical lineage introgression and recombination in populations of Aspergillus flavus: Implications for biological control
Source: PLoS One. 2022 Oct 27;17(10):e0276556. doi: 10.1371/journal.pone.0276556 (PMC9620740; doi:10.1371/journal.pone.0276556)
Supplement: S8 Table — (XLSX) [file pone.0276556.s023.xlsx]

## Sheet: S8 Table
Supplementary S8 Table. Genome-wide population parameters estimates in A. flavus across sampling period, lineage, state, and treatment.
Sampling Period	Lineage	Treatment	State	na	sb	πc	π/bpd	θ e	θ/bpf	gamma	gamma/bp	u/c	Hud4Nc	Hud4Nc/bp	Tajima's D	Fu & Li's D	Fu & Li's D*	FSTg
Pre-application	IB	Untreated	AR	11	246	42.02	0.00751	83.989	0.01502	90.615	0.0162	0.926877	N/A	N/A	-2.4161	0.0251	-2.4461	0.648
			IN	3	269	169.33	0.03058	179.333	0.03239	N/A	N/A	N/A	N/A	N/A	low sample size	low sample size	low sample size	0.814
			NC	11	433	131.36	0.02364	147.834	0.02661	116.09	0.020894	1.27344	13.199	0.002376	-0.5401	-0.3215	-0.3354	0.628
			TX	26	579	115.38	0.02126	151.731	0.02796	206.779	0.038101	0.733783	59.738	0.011007	-0.9564	0.3846	-0.9067	0.61
	IC	Untreated	AR	28	3575	757.15	0.15359	918.679	0.18635	851.022	0.17263	1.0795	414.047	0.08399	-0.6962	0.5066	0.3682	-
			IN	27	1830	263.87	0.0491	474.78	0.08834	109.717	0.020415	4.32731	1.678	0.000312	-1.7678	0.1048	-0.8444	-
			NC	28	3235	738.99	0.13812	831.308	0.15538	680.208	0.127134	1.22214	115.166	0.021525	-0.4397	0.213	-0.263	-
			TX	14	2531	790.32	0.14708	795.878	0.14811	559.621	0.104143	1.42217	70.152	0.013055	-0.0317	0.5843	0.2185	-
Post 3-months	IB	Treated	AR	20	255	102.98	0.01833	71.877	0.0128	1.622	0.000289	44.3138	2.747	0.000489	1.8013	no outgroup	1.1431	N/A
			IN	9	278	57.78	0.01049	102.286	0.01857	N/A	N/A	N/A	N/A	N/A	-2.2652	no outgroup	-2.3667	N/A
			NC	11	378	77.75	0.01381	129.056	0.02293	157.66	0.028014	0.818572	3.7	0.000657	-1.9264	0.5318	-1.9568	0.824
			TX	13	822	163.67	0.02931	264.887	0.04744	462.1	0.082759	0.573224	8.049	0.001442	-1.7657	-1.8224	-1.7198	0.605
	IC	Treated	AR	N/A	N/A	N/A	N/A	N/A	N/A	N/A	N/A	N/A	N/A	N/A	N/A	N/A	N/A	-
			IN	N/A	N/A	N/A	N/A	N/A	N/A	N/A	N/A	N/A	N/A	N/A	N/A	N/A	N/A	-
			NC	9	793	373.08	0.06755	291.774	0.05283	10.951	0.001983	26.6436	4.425	0.000801	1.4551	1.9062	1.2839	-
			TX	7	1342	362.57	0.09159	547.755	0.13837	370.199	0.093514	1.47962	N/A	N/A	-1.9935	-0.3132	-0.5889	-
Post 1-year	IB	Untreated	AR	17	373	110.03	0.02002	110.331	0.02008	29.781	0.005419	3.70474	11.673	0.002124	-0.0118	0.849	-0.1326	0.619
			IN	5	303	118.2	0.02218	145.44	0.02729	8.204	0.001539	17.7279	260.582	0.048887	-1.4302	-0.0746	-0.4746	0.856
			NC	16	569	143.91	0.02704	171.477	0.03221	161.474	0.030336	1.06195	54.245	0.010191	-0.7046	1.436	-0.2991	0.696
			TX	45	600	117.21	0.02137	137.214	0.02501	194.504	0.035456	0.705456	25.406	0.004631	-0.5385	0.2885	-0.3857	0.8
	IC	Untreated	AR	34	3720	747.82	0.1521	909.803	0.18505	910.341	0.18516	0.999409	577.736	0.117509	-0.6852	0.7338	0.5277	-
			IN	35	1830	203.5	0.03825	444.368	0.08352	90.123	0.016938	4.93068	2.441	0.000459	-2.076	-0.4384	-1.129	-
			NC	30	2418	582.46	0.11004	610.351	0.11531	313.79	0.059283	1.94509	38.757	0.007322	-0.179	0.1215	-0.4526	-
			TX	4	789	334.83	0.06754	430.364	0.08681	502.3	0.101318	0.856787	119.934	0.024192	-2.3329	-0.0105	-0.6967	-
	IB	Treated	AR	37	480	125.3	0.02264	114.982	0.02078	63.181	0.011416	1.81988	19.989	0.003612	0.3396	1.2383	-0.1558	0.725
			IN	49	612	27.82	0.00504	137.257	0.02487	43.941	0.007963	3.12367	2.327	0.000422	-2.9158	-0.3228	-5.8224	0.756
			NC	17	421	120.96	0.02153	124.529	0.02216	105.169	0.018716	1.18408	9.232	0.001643	-0.1237	0.8637	0.2856	0.698
			TX	93	902	93.41	0.01717	176.709	0.03249	133.916	0.024621	1.31955	19.379	0.003563	-1.6153	0.3732	-2.6571	0.667
	IC	Treated	AR	26	2541	547.63	0.10731	665.888	0.13048	461.768	0.090486	1.44204	88.425	0.017327	-0.7112	-0.1042	-0.2731	-
			IN	12	1840	558.02	0.10605	609.296	0.1158	105.938	0.020134	5.75144	15.831	0.003009	-0.3983	0.4743	-0.1211	-
			NC	78	3500	655.47	0.12429	710.299	0.13469	418.672	0.079389	1.69655	59.662	0.011313	-0.2698	0.2938	-0.3369	-
			TX	11	2145	612.09	0.11854	732.34	0.14183	649.957	0.125874	1.12675	114.326	0.022141	-0.7982	0.3136	-0.0491	-
Post 3-years	IB	Untreated	TX	61	828	137.25	0.02534	176.928	0.03267	355.293	0.065596	0.497978	190.62	0.035193	-0.8012	0.7371	-0.8617	0.547
	IC			23	3256	754.47	0.14262	882.19	0.16676	781.7	0.147763	1.12855	128.479	0.024286	-0.592	-0.018	-0.2125	-
	IB	Treated	TX	72	782	150.83	0.02717	161.34	0.02907	447.56	0.080627	0.360488	200.462	0.036113	-0.2286	1.537	-0.0211	0.732
	IC			5	1099	395.9	0.07716	527.52	0.10282	8.544	0.001665	61.7416	22.202	0.004327	-1.9086	1.8442	-0.6688	-
