# Supplementary material for: Asymmetrical lineage introgression and recombination in populations of Aspergillus flavus: Implications for biological control
Source: PLoS One. 2022 Oct 27;17(10):e0276556. doi: 10.1371/journal.pone.0276556 (PMC9620740; doi:10.1371/journal.pone.0276556)
Supplement: S9 Table — (XLSX) [file pone.0276556.s024.xlsx]

## Sheet: S9 Table
Supplementary S9 Table. Genetic ancestry of A. flavus populations in pre-treatment field plots from STRUCTURE.
Strain	State	Evanno		LnP (D)
		k=1	k=2	k=1	k=2	k=3	k=4	k=5	k=6	k=7
IC6112	TX	0.001	0.999	0.3293	0.0013	0.0007	0.6677	0.001	0	0
IC6113	TX	0.001	0.999	0.3317	0.001	0.0007	0.6657	0.001	0	0
IC6121	TX	0.001	0.999	0.9947	0.001	0.0003	0.0033	0.0007	0	0
IC6127	TX	0.21	0.79	0.0013	0.0013	0	0.7504	0.1391	0.0003	0.1074
IC6134	TX	0.1377	0.8623	0.003	0.001	0.0007	0.4912	0.4291	0	0.075
IC6136	TX	0.152	0.848	0.002	0.001	0.0003	0.8159	0.1028	0	0.078
IC6145	TX	0.1373	0.8627	0.004	0.001	0.0007	0.4902	0.4291	0	0.075
IC6169	TX	0.1413	0.8587	0.003	0.0013	0.001	0.5782	0.4164	0	0
IC6172	TX	0.001	0.999	0.3307	0.001	0.0007	0.667	0.0007	0	0
IC6174	TX	0.001	0.999	0.995	0.001	0.0003	0.003	0.0007	0	0
IC6177	TX	0.019	0.981	0.9647	0.001	0.001	0.0023	0.0007	0.0297	0.0007
IC6350	TX	0.001	0.999	0.9943	0.001	0.0003	0.0037	0.0007	0	0
IC6351	TX	0.001	0.999	0.9947	0.001	0.0003	0.0033	0.0007	0	0
IC6352	TX	0.001	0.999	0.995	0.001	0.0003	0.003	0.0007	0	0
IC6353	TX	0.001	0.999	0.995	0.001	0.0003	0.003	0.0007	0	0
IC6354	TX	0.001	0.999	0.995	0.001	0.0003	0.003	0.0007	0	0
IC6355	TX	0.001	0.999	0.995	0.001	0.0003	0.003	0.0007	0	0
IC6356	TX	0.0287	0.9713	0.0414	0.0013	0.001	0.8784	0.0766	0.0003	0.001
IC6357	TX	0.0047	0.9953	0.991	0.001	0.0013	0.003	0.0007	0.0023	0.0007
IC6358	TX	0.001	0.999	0.9943	0.001	0	0.004	0.0007	0	0
IC6359	TX	0.001	0.999	0.996	0.001	0.0003	0.002	0.0007	0	0
IC7818	TX	0.001	0.999	0.9947	0.001	0.0003	0.0033	0.0007	0	0
IC7819	TX	0.001	0.999	0.9953	0.001	0.0003	0.0027	0.0007	0	0
IC7826	TX	0.001	0.999	0.9953	0.001	0	0.003	0.0007	0	0
IC7829	TX	0.001	0.999	0.331	0.0013	0.0007	0.6663	0.0007	0	0
IC7842	TX	0.001	0.999	0.9967	0.001	0	0.0017	0.0007	0	0
IC7854	TX	0.005	0.995	0.9917	0.001	0.001	0.0027	0.0007	0.0023	0.0007
IC7855	TX	0.001	0.999	0.9963	0.0007	0.0003	0.002	0.0007	0	0
IC7865	TX	0.0043	0.9957	0.991	0.001	0.001	0.003	0.0007	0.0027	0.0007
IC7873	TX	0.0043	0.9957	0.9897	0.001	0.0013	0.0033	0.0013	0.0027	0.0007
IC7874	TX	0.001	0.999	0.9947	0.001	0.0003	0.0033	0.0007	0	0
IC7876	TX	0.001	0.999	0.995	0.001	0.0003	0.003	0.0007	0	0
IC7881	TX	0.001	0.999	0.994	0.001	0.0003	0.004	0.0007	0	0
IC7888	TX	0.1427	0.8573	0.0233	0.0017	0.0013	0.5075	0.3686	0.0313	0.0663
IC7912	TX	0.001	0.999	0.33	0.001	0.0003	0.6677	0.001	0	0
IC7930	TX	0.102	0.898	0.005	0.2688	0.0007	0.6538	0.003	0.0664	0.0023
IC7960	TX	0.1313	0.8687	0.0566	0.0043	0.0017	0.5237	0.31	0.05	0.0537
IC7961	TX	0.001	0.999	0.9957	0.001	0.0003	0.0023	0.0007	0	0
IC7962	TX	0.001	0.999	0.9953	0.001	0	0.003	0.0007	0	0
IC7963	TX	0.0117	0.9883	0.9773	0.001	0.001	0.004	0.001	0.015	0.0007
IC6478	NC	0.0637	0.9363	0.0027	0.001	0.0007	0.8639	0.1014	0.027	0.0033
IC6479	NC	0.0693	0.9307	0.0087	0.001	0.0007	0.8853	0.002	0.095	0.0073
IC6480	NC	0.1257	0.8743	0.04	0.0017	0.001	0.5291	0.3611	0.002	0.0653
IC6481	NC	0.1587	0.8413	0.0097	0.954	0.001	0.0327	0.0027	0	0
IC6482	NC	0.189	0.811	0.016	0.9267	0.0013	0.049	0.0023	0.004	0.0007
IC6483	NC	0.0637	0.9363	0.0027	0.001	0.0003	0.8649	0.1008	0.027	0.0033
IC6484	NC	0.4513	0.5487	0.0107	0.001	0.0007	0.1141	0.001	0.8725	0
IC6485	NC	0.001	0.999	0.003	0.001	0.0003	0.995	0.0007	0	0
IC6486	NC	0.034	0.966	0.9403	0.0007	0	0.0023	0.0007	0.056	0
IC6487	NC	0.089	0.911	0.003	0.0027	0.0007	0.8772	0.0023	0.1111	0.003
IC6508	NC	0.184	0.816	0.0023	0.9917	0.0007	0.0037	0.001	0.0007	0
IC6509	NC	0.001	0.999	0.9943	0.001	0.0003	0.0037	0.0007	0	0
IC6510	NC	0.005	0.995	0.2547	0.036	0.001	0.706	0.001	0.001	0.0003
IC6511	NC	0.2393	0.7607	0.005	0.0013	0.0007	0.5944	0.0013	0.3406	0.0567
IC6512	NC	0.03	0.97	0.9467	0.001	0.0007	0.0023	0.0007	0.0487	0
IC6513	NC	0.016	0.984	0.9777	0.001	0.001	0.0023	0.0007	0.0163	0.001
IC6514	NC	0.076	0.924	0.1078	0.4432	0.0003	0.447	0.0017	0	0
IC6515	NC	0.136	0.864	0.0027	0.0023	0.001	0.6897	0.2163	0.0873	0.0007
IC6516	NC	0.2043	0.7957	0.0027	0.001	0.0007	0.6562	0.0013	0.1159	0.2222
IC6517	NC	0.2103	0.7897	0.0013	0.0017	0.0003	0.7469	0.1425	0.0003	0.107
IC6538	NC	0.001	0.999	0.005	0.001	0.0003	0.9923	0.0013	0	0
IC6539	NC	0.001	0.999	0.0043	0.001	0.0003	0.9933	0.001	0	0
IC6540	NC	0.001	0.999	0.7808	0.0013	0.0007	0.2166	0.0007	0	0
IC6541	NC	0.001	0.999	0.0087	0.001	0.0003	0.989	0.001	0	0
IC6542	NC	0.0093	0.9907	0.995	0.001	0.0003	0.0017	0.0007	0.001	0.0003
IC6543	NC	0.001	0.999	0.9957	0.001	0.0003	0.0023	0.0007	0	0
IC6544	NC	0.009	0.991	0.9957	0.001	0.0003	0.0017	0.0007	0.0003	0.0003
IC6546	NC	0.001	0.999	0.9953	0.001	0	0.003	0.0007	0	0
IC6547	NC	0.001	0.999	0.996	0.001	0.0003	0.002	0.0007	0	0
IC8092	NC	0.001	0.999	0.9957	0.001	0.0003	0.0023	0.0007	0	0
IC8208	NC	0.152	0.848	0.0233	0.8823	0.0013	0.0907	0.0023	0	0
IC8209	NC	0.001	0.999	0.3313	0.001	0.0003	0.6667	0.0007	0	0
IC8210	NC	0.001	0.999	0.3317	0.0013	0.0007	0.6657	0.0007	0	0
IC8211	NC	0.001	0.999	0.3313	0.0013	0.0003	0.6663	0.0007	0	0
IC8212	NC	0.001	0.999	0.3317	0.001	0.0003	0.6663	0.0007	0	0
IC8213	NC	0.001	0.999	0.9947	0.001	0.0003	0.0033	0.0007	0	0
IC8214	NC	0.001	0.999	0.33	0.001	0.0003	0.668	0.0007	0	0
IC8215	NC	0.001	0.999	0.3313	0.001	0.0003	0.6667	0.0007	0	0
IC8216	NC	0.001	0.999	0.3303	0.001	0.0007	0.667	0.001	0	0
IC10097	IN	0.001	0.999	0.3323	0.001	0.0007	0.665	0.001	0	0
IC6859	IN	0.001	0.999	0.3317	0.001	0.0003	0.666	0.001	0	0
IC6860	IN	0.001	0.999	0.331	0.001	0.0003	0.6667	0.001	0	0
IC6861	IN	0.001	0.999	0.3317	0.001	0.0003	0.6663	0.0007	0	0
IC6862	IN	0.001	0.999	0.331	0.001	0.0007	0.6663	0.001	0	0
IC6863	IN	0.001	0.999	0.332	0.001	0.0007	0.6657	0.0007	0	0
IC6864	IN	0.001	0.999	0.3293	0.0013	0.0003	0.668	0.001	0	0
IC6865	IN	0.001	0.999	0.331	0.001	0.0007	0.6663	0.001	0	0
IC6866	IN	0.001	0.999	0.9947	0.0007	0.0003	0.0037	0.0007	0	0
IC6867	IN	0.001	0.999	0.3323	0.0013	0.0003	0.665	0.001	0	0
IC6868	IN	0.001	0.999	0.3313	0.001	0.0003	0.6663	0.001	0	0
IC7077	IN	0.001	0.999	0.3313	0.001	0.0003	0.6667	0.0007	0	0
IC7078	IN	0.001	0.999	0.3327	0.001	0.0007	0.665	0.0007	0	0
IC7079	IN	0.001	0.999	0.3313	0.001	0.0007	0.6663	0.0007	0	0
IC7081	IN	0.001	0.999	0.3313	0.001	0.0007	0.666	0.001	0	0
IC7082	IN	0.001	0.999	0.3327	0.001	0.0007	0.6647	0.001	0	0
IC7083	IN	0.001	0.999	0.3313	0.0013	0.0003	0.666	0.001	0	0
IC7084	IN	0.001	0.999	0.996	0.001	0	0.0023	0.0007	0	0
IC7085	IN	0.001	0.999	0.3313	0.001	0.0003	0.6663	0.001	0	0
IC7086	IN	0.001	0.999	0.4058	0.001	0.0003	0.5922	0.0007	0	0
IC7164	IN	0.001	0.999	0.3317	0.001	0.0003	0.666	0.001	0	0
IC7165	IN	0.001	0.999	0.3317	0.001	0.0003	0.6663	0.0007	0	0
IC7166	IN	0.001	0.999	0.3303	0.001	0.0007	0.6673	0.0007	0	0
IC7167	IN	0.22	0.78	0.0077	0.0017	0.0007	0.6295	0.001	0.113	0.2465
IC7168	IN	0.001	0.999	0.3317	0.0013	0.001	0.665	0.001	0	0
IC7169	IN	0.012	0.988	0.3164	0.0013	0.0013	0.6613	0.001	0.0127	0.006
IC7170	IN	0.001	0.999	0.4883	0.001	0.0007	0.5093	0.0007	0	0
IC7171	IN	0.001	0.999	0.9953	0.0007	0.0003	0.003	0.0007	0	0
IC7172	IN	0.001	0.999	0.3317	0.001	0.0003	0.6663	0.0007	0	0
IC7173	IN	0.001	0.999	0.331	0.001	0.0007	0.6663	0.001	0	0
IC7638	AR	0.0933	0.9067	0.16	0.002	0.0023	0.678	0.0027	0.1527	0.0023
IC7639	AR	0.1523	0.8477	0.034	0.0013	0.5709	0.3914	0.002	0	0.0003
IC7640	AR	0.208	0.792	0.0083	0.001	0.6967	0.2923	0.0007	0.001	0
IC7641	AR	0.001	0.999	0.9943	0.001	0.0003	0.0037	0.0007	0	0
IC7642	AR	0.044	0.956	0.0027	0.001	0.0003	0.9503	0.0023	0.0417	0.0017
IC7644	AR	0.0877	0.9123	0.0123	0.4232	0.001	0.5598	0.002	0.001	0.0007
IC7645	AR	0.001	0.999	0.0047	0.001	0.0003	0.9933	0.0007	0	0
IC7646	AR	0.094	0.906	0.01	0.4606	0.001	0.526	0.002	0	0.0003
IC7647	AR	0.1793	0.8207	0.006	0.0013	0.001	0.7074	0.005	0.2782	0.001
IC7672	AR	0.2007	0.7993	0.0027	0.0173	0.0003	0.6783	0.037	0.2467	0.0177
IC7673	AR	0.001	0.999	0.0043	0.001	0.0003	0.9933	0.001	0	0
IC7674	AR	0.001	0.999	0.3313	0.001	0.0003	0.6663	0.001	0	0
IC7675	AR	0.188	0.812	0.003	0.0017	0.0007	0.684	0.0017	0.2947	0.0143
IC7676	AR	0.2	0.8	0.0184	0.001	0.6832	0.2945	0.001	0.002	0
IC7677	AR	0.001	0.999	0.0043	0.001	0.0003	0.9933	0.001	0	0
IC7678	AR	0.2253	0.7747	0.0047	0.001	0.7158	0.2732	0.0007	0.0043	0.0003
IC7679	AR	0.001	0.999	0.332	0.001	0.0003	0.666	0.0007	0	0
IC7680	AR	0.2137	0.7863	0.0177	0.001	0.6957	0.2819	0.002	0.001	0.0007
IC7681	AR	0.2707	0.7293	0.0033	0.001	0.5783	0.2433	0.0007	0.1727	0.0007
IC7714	AR	0.079	0.921	0.002	0.002	0.0007	0.881	0.0163	0.0956	0.0023
IC7715	AR	0.202	0.798	0.001	0.996	0.0003	0.002	0.0007	0	0
IC7716	AR	0.144	0.856	0.0037	0.0013	0.0007	0.5736	0.4208	0	0
IC7717	AR	0.0873	0.9127	0.0043	0.4437	0.0007	0.5443	0.005	0.0013	0.0007
IC7718	AR	0.2087	0.7913	0.001	0.9963	0	0.002	0.0007	0	0
IC7719	AR	0.0627	0.9373	0.014	0.3231	0.0007	0.6609	0.001	0.0003	0
IC7720	AR	0.141	0.859	0.003	0.002	0.001	0.7757	0.0043	0.214	0
IC7721	AR	0.173	0.827	0.01	0.795	0.0013	0.1736	0.0067	0.0127	0.0007
IC7722	AR	0.2087	0.7913	0.006	0.002	0.0003	0.6522	0.0007	0.1071	0.2317
IC7723	AR	0.127	0.873	0.0047	0.001	0.0007	0.72	0.1717	0.1003	0.0017
IC7770	AR	0.001	0.999	0.9953	0.001	0.0003	0.0027	0.0007	0	0
IC7771	AR	0.001	0.999	0.9967	0.001	0	0.0017	0.0007	0	0
IC7772	AR	0.001	0.999	0.9967	0.0007	0.0003	0.0017	0.0007	0	0
IC7773	AR	0.001	0.999	0.9963	0.001	0	0.002	0.0007	0	0
IC7774	AR	0.001	0.999	0.9957	0.001	0.0003	0.0023	0.0007	0	0
IC7775	AR	0.001	0.999	0.996	0.001	0.0003	0.002	0.0007	0	0
IC7776	AR	0.001	0.999	0.9957	0.001	0	0.0027	0.0007	0	0
IC7777	AR	0.001	0.999	0.9953	0.001	0.0003	0.0027	0.0007	0	0
IC7778	AR	0.001	0.999	0.9953	0.001	0.0003	0.0027	0.0007	0	0
IC7779	AR	0.001	0.999	0.9957	0.001	0.0003	0.0023	0.0007	0	0
IC201	GA	0.001	0.999	0.996	0.001	0.0003	0.002	0.0007	0	0
IC217	GA	0.001	0.999	0.9957	0.001	0.0003	0.0023	0.0007	0	0
IC218	GA	0.001	0.999	0.9947	0.001	0.0007	0.003	0.0007	0	0
IC219	GA	0.001	0.999	0.9967	0.0007	0.0003	0.0017	0.0007	0	0
IC220	GA	0.001	0.999	0.9953	0.0007	0.0003	0.003	0.0007	0	0
IC221	GA	0.001	0.999	0.996	0.001	0.0003	0.002	0.0007	0	0
IC222	GA	0.001	0.999	0.9953	0.001	0.0003	0.0027	0.0007	0	0
IC225	GA	0.001	0.999	0.995	0.001	0.0003	0.003	0.0007	0	0
IC226	GA	0.001	0.999	0.9953	0.001	0.0003	0.0027	0.0007	0	0
IC229_2	GA	0.1023	0.8977	0.1157	0.001	0.0007	0.7006	0.0013	0.0563	0.1244
IC230	GA	0.2	0.8	0.0216	0.0027	0.0007	0.6311	0.001	0.1137	0.2292
IC234	GA	0.1717	0.8283	0.0147	0.0017	0.0017	0.6929	0.004	0.0987	0.1865
IC243	GA	0.1003	0.8997	0.0027	0.0023	0.0007	0.8459	0.0187	0.055	0.0747
IC244	GA	0.1387	0.8613	0.0037	0.003	0.0007	0.7901	0.0037	0.1169	0.082
IC253	GA	0.001	0.999	0.9947	0.001	0	0.0037	0.0007	0	0
IC277	GA	0.001	0.999	0.994	0.001	0.0003	0.004	0.0007	0	0
IC278	GA	0.1727	0.8273	0.3059	0.0087	0.0007	0.3597	0.002	0.1237	0.1994
IC301	GA	0.206	0.794	0.1567	0.0013	0.0013	0.4638	0.0017	0.1222	0.253
IC307	GA	0.0523	0.9477	0.0463	0.0013	0.0017	0.8654	0.016	0.068	0.0013
IC308	GA	0.172	0.828	0.25	0.0017	0.001	0.4225	0.01	0.146	0.1689
IC310	GA	0.2017	0.7983	0.001	0.9963	0.0003	0.0017	0.0007	0	0
IC311	GA	0.005	0.995	0.9917	0.001	0.0007	0.002	0.0007	0.0033	0.0007
IC313	GA	0.189	0.811	0.002	0.9907	0.0017	0.0027	0.0007	0.002	0.0003
IC1179	AZ	0.1533	0.8467	0.0017	0.0013	0.0003	0.5662	0.4298	0.0003	0.0003
