# Supplementary material for: Asymmetrical lineage introgression and recombination in populations of Aspergillus flavus: Implications for biological control
Source: PLoS One. 2022 Oct 27;17(10):e0276556. doi: 10.1371/journal.pone.0276556 (PMC9620740; doi:10.1371/journal.pone.0276556)
Supplement: S10 Table — (XLSX) [file pone.0276556.s025.xlsx]

## Sheet: S10 Table
Supplementary S10 Table. Genetic ancestry of A. flavus populations in post 3-months field plots from STRUCTURE.
Strain	State	Evanno		LnP(D)
		k=1	k=2	k=1	k=2	k=3	k=4	k=5	k=6
IC6313	TX	0.999	0.001	0	0	0.0007	0	0.9987	0.0007
IC6314	TX	0.0917	0.9083	0.011	0.2884	0.105	0.2291	0.005	0.3614
IC6315	TX	0.999	0.001	0	0	0.0003	0	0.9987	0.001
IC6316	TX	0.999	0.001	0	0	0	0.0003	0.9987	0.001
IC6317	TX	0.994	0.006	0.001	0.002	0.0003	0.0007	0.995	0.001
IC6318	TX	0.9363	0.0637	0.0073	0.052	0.0023	0.0053	0.898	0.035
IC6319	TX	0.9887	0.0113	0.001	0.008	0.0003	0.0003	0.9893	0.001
IC6320	TX	0.9137	0.0863	0.001	0.0003	0.0013	0.0017	0.7305	0.2651
IC6321	TX	0.86	0.14	0	0.0003	0.0977	0.001	0.6791	0.2218
IC6322	TX	0.999	0.001	0	0	0.0003	0.0003	0.9983	0.001
IC6338	TX	0.4867	0.5133	0.0003	0.4773	0	0.0007	0.5197	0.002
IC6339	TX	0.8117	0.1883	0.0007	0.001	0.2446	0.001	0.7434	0.0093
IC6340	TX	0.9977	0.0023	0.0023	0.001	0.006	0.0043	0.9387	0.0476
IC6341	TX	0.999	0.001	0	0	0	0.0003	0.999	0.0007
IC6342	TX	0.7567	0.2433	0.0013	0.2113	0.0013	0.0017	0.7723	0.012
IC6344	TX	0.996	0.004	0.0013	0.001	0.002	0.002	0.986	0.0077
IC6345	TX	0.9953	0.0047	0.0023	0.001	0.0043	0.004	0.962	0.0263
IC6346	TX	0.999	0.001	0	0	0	0	0.999	0.001
IC6347	TX	0.0973	0.9027	0.0017	0.001	0.9597	0.0023	0.0313	0.004
IC6348	TX	0.6497	0.3503	0.0007	0	0.3903	0.0007	0.4413	0.1671
IC7750	AR	0.999	0.001	0	0	0	0	0.9997	0.0003
IC7751	AR	0.999	0.001	0	0	0	0	0.9997	0.0003
IC7752	AR	0.999	0.001	0	0	0	0	0.9993	0.0007
IC7753	AR	0.999	0.001	0	0	0	0	0.9993	0.0007
IC7754	AR	0.999	0.001	0	0	0	0	0.9993	0.0007
IC7755	AR	0.999	0.001	0	0	0	0	0.9993	0.0007
IC7756	AR	0.999	0.001	0	0	0	0	0.9993	0.0007
IC7757	AR	0.9943	0.0057	0.001	0.0023	0.0003	0.0003	0.9953	0.0007
IC7758	AR	0.999	0.001	0	0	0	0	0.9997	0.0003
IC7759	AR	0.999	0.001	0	0	0	0	0.9993	0.0007
IC7760	AR	0.999	0.001	0	0	0.0003	0	0.9987	0.001
IC7761	AR	0.996	0.004	0.001	0.001	0.0023	0.0027	0.9847	0.0083
IC7762	AR	0.999	0.001	0	0	0.0003	0	0.9987	0.001
IC7763	AR	0.999	0.001	0	0	0	0	0.9993	0.0007
IC7764	AR	0.994	0.006	0.001	0.002	0	0.0007	0.9953	0.001
IC7765	AR	0.999	0.001	0	0	0	0	0.9993	0.0007
IC7766	AR	0.999	0.001	0	0	0	0	0.9993	0.0007
IC7767	AR	0.999	0.001	0	0	0.0003	0	0.9987	0.001
IC7768	AR	0.999	0.001	0.0003	0	0	0.0003	0.9983	0.001
IC7769	AR	0.999	0.001	0	0	0	0	0.9993	0.0007
IC8080	NC	0.999	0.001	0	0	0.0003	0	0.9987	0.001
IC8081	NC	0.0607	0.9393	0	0	0	0.6667	0	0.3333
IC8082	NC	0.999	0.001	0	0	0	0.0007	0.9983	0.001
IC8083	NC	0.999	0.001	0	0	0	0.0007	0.9987	0.0007
IC8084	NC	0.9977	0.0023	0.0017	0.001	0.0047	0.0047	0.9347	0.0533
IC8085	NC	0.999	0.001	0	0	0.0003	0.0003	0.9983	0.001
IC8086	NC	0.999	0.001	0	0	0.0003	0.0003	0.9983	0.001
IC8087	NC	0.062	0.938	0	0	0	0.6667	0	0.3333
IC8088	NC	0.999	0.001	0	0	0	0	0.9993	0.0007
IC8089	NC	0.0603	0.9397	0	0	0	0.6667	0	0.3333
IC8093	NC	0.5477	0.4523	0	0	0.0003	0.0003	0.0037	0.9957
IC8094	NC	0.5613	0.4387	0.0007	0.0003	0.001	0.001	0.005	0.992
IC8095	NC	0.997	0.003	0.0013	0.001	0.0017	0.002	0.9867	0.0073
IC8096	NC	0.547	0.453	0	0	0.0007	0.0003	0.0053	0.9937
IC8097	NC	0.9457	0.0543	0.0003	0.0507	0	0.0003	0.948	0.0007
IC8098	NC	0.062	0.938	0	0	0	0.6667	0	0.3333
IC8099	NC	0.536	0.464	0.001	0.001	0.0007	0.001	0.004	0.9923
IC8100	NC	0.999	0.001	0	0	0	0.0003	0.9987	0.001
IC8101	NC	0.549	0.451	0	0	0.0003	0.0003	0.004	0.9953
IC8102	NC	0.999	0.001	0	0	0.0003	0	0.9987	0.001
IC201	GA	0.999	0.001	0	0	0	0	0.999	0.001
IC217	GA	0.999	0.001	0	0	0	0.0003	0.999	0.0007
IC218	GA	0.999	0.001	0	0	0	0	0.999	0.001
IC219	GA	0.9437	0.0563	0.0037	0.047	0	0.001	0.9473	0.001
IC220	GA	0.9763	0.0237	0.0043	0.0157	0	0.0023	0.9773	0.0003
IC221	GA	0.945	0.055	0.0027	0.048	0	0	0.9483	0.001
IC222	GA	0.955	0.045	0.002	0.0397	0	0	0.9576	0.0007
IC225	GA	0.999	0.001	0	0	0	0	0.9993	0.0007
IC226	GA	0.999	0.001	0	0	0	0	0.9993	0.0007
IC229_2	GA	0.427	0.573	0.3807	0.1688	0.001	0.0017	0.3986	0.0493
IC230	GA	0.0063	0.9937	0.6517	0.343	0.0007	0.0007	0.0017	0.0023
IC234	GA	0.0113	0.9887	0.001	0.9767	0.008	0.001	0.0047	0.0087
IC243	GA	0.0953	0.9047	0.5707	0.281	0.003	0.002	0.06	0.0833
IC244	GA	0.2327	0.7673	0.4553	0.2283	0.001	0.056	0.1143	0.1451
IC253	GA	0.999	0.001	0	0	0	0.0003	0.9987	0.001
IC277	GA	0.948	0.052	0.0003	0.047	0.0007	0	0.9513	0.0007
IC278	GA	0.0153	0.9847	0.0013	0.9713	0.0033	0.003	0.0077	0.0133
IC301	GA	0.0133	0.9867	0.001	0.977	0.001	0.001	0.0033	0.0167
IC307	GA	0.7133	0.2867	0.0017	0.1523	0.0767	0.0013	0.588	0.18
IC308	GA	0.2027	0.7973	0.0013	0.7386	0.003	0.0027	0.2511	0.0033
IC310	GA	0.061	0.939	0.3423	0.2753	0.0007	0.3307	0.0183	0.0327
IC311	GA	0.9143	0.0857	0	0.0777	0.0003	0.0003	0.9206	0.001
IC313	GA	0.17	0.83	0.3244	0.2403	0.0007	0.3144	0.0956	0.0247
IC10092	IN	0.999	0.001	0	0	0	0	0.999	0.001
IC10093	IN	0.994	0.006	0.001	0.0027	0	0.0003	0.995	0.001
IC10094	IN	0.999	0.001	0	0	0	0	0.999	0.001
IC10095	IN	0.999	0.001	0	0	0	0.0003	0.9987	0.001
IC10096	IN	0.9937	0.0063	0.001	0.002	0.0003	0.0003	0.9953	0.001
IC10098	IN	0.9647	0.0353	0.001	0	0.0013	0.0003	0.8103	0.187
IC10099	IN	0.999	0.001	0	0	0.0003	0	0.9987	0.001
IC10100	IN	0.999	0.001	0	0	0	0	0.9993	0.0007
IC10101	IN	0.999	0.001	0	0	0.0003	0.0003	0.9983	0.001
IC1179	AZ	0.047	0.953	0	0.0003	0.9977	0.0007	0.0003	0.001
