# Supplementary material for: Asymmetrical lineage introgression and recombination in populations of Aspergillus flavus: Implications for biological control
Source: PLoS One. 2022 Oct 27;17(10):e0276556. doi: 10.1371/journal.pone.0276556 (PMC9620740; doi:10.1371/journal.pone.0276556)
Supplement: S11 Table — (XLSX) [file pone.0276556.s026.xlsx]

## Sheet: S11 Table
Supplementary S11 Table. Genetic ancestry of A. flavus populations in post 1-year field plots from STRUCTURE.
Strain	State	Evanno		LnP(D)
		k=1	k=2	k=1	k=2	k=3	k=4	k=5	k=6
IC11270	TX	0.002	0.998	0.014	0.002	0.0023	0.9807	0.001	0
IC11271	TX	0.0257	0.9743	0.035	0.013	0.0023	0.9243	0.001	0.0243
IC11272	TX	0.2743	0.7257	0.0023	0.0017	0.9913	0.0037	0.001	0
IC11273	TX	0.002	0.998	0.3245	0.0677	0.003	0.6041	0.0007	0
IC11274	TX	0.6873	0.3127	0.0373	0.136	0.0093	0.508	0.004	0.3054
IC11275	TX	0.002	0.998	0.0167	0.003	0.002	0.977	0.001	0.0003
IC11302	TX	0.0017	0.9983	0.0107	0.002	0.0023	0.984	0.001	0
IC11303	TX	0.0183	0.9817	0.61	0.0303	0.0023	0.3397	0.0003	0.0173
IC11304	TX	0.7727	0.2273	0.0253	0.2384	0.053	0.1392	0.002	0.5421
IC11305	TX	0.0017	0.9983	0.3783	0.2827	0.0013	0.336	0.001	0.0007
IC11306	TX	0.4753	0.5247	0.333	0.001	0.663	0.0023	0.0007	0
IC11307	TX	0.004	0.996	0.3313	0.308	0.003	0.3557	0.001	0.001
IC11334	TX	0.0017	0.9983	0.3534	0.26	0.0027	0.383	0.001	0
IC11335	TX	0.0017	0.9983	0.5916	0.003	0.003	0.4014	0.001	0
IC11336	TX	0.0013	0.9987	0.3327	0.3233	0.002	0.3413	0.0007	0
IC11337	TX	0.0037	0.9963	0.6263	0.0043	0.0023	0.3643	0.001	0.0017
IC11338	TX	0.0013	0.9987	0.3343	0.3187	0.0023	0.3433	0.001	0.0003
IC11339	TX	0.0037	0.9963	0.331	0.33	0.002	0.3353	0.0007	0.001
IC11365	TX	0.002	0.998	0.0157	0.0017	0.0023	0.9793	0.001	0
IC11366	TX	0.004	0.996	0.618	0.007	0.0027	0.3696	0.001	0.0017
IC11367	TX	0.0043	0.9957	0.6513	0.0057	0.002	0.3383	0.001	0.0017
IC11369	TX	0.0017	0.9983	0.012	0.002	0.0023	0.9827	0.001	0
IC11370	TX	0.478	0.522	0.333	0.0007	0.6633	0.002	0.001	0
IC11396	TX	0.0017	0.9983	0.0187	0.002	0.0027	0.9757	0.001	0
IC11397	TX	0.0017	0.9983	0.327	0.32	0.0017	0.3503	0.001	0
IC11398	TX	0.0043	0.9957	0.6344	0.004	0.003	0.3563	0.001	0.0013
IC11399	TX	0.002	0.998	0.0103	0.002	0.0027	0.984	0.0007	0.0003
IC11400	TX	0.0017	0.9983	0.5877	0.0017	0.0033	0.4063	0.001	0
IC11401	TX	0.002	0.998	0.015	0.0023	0.002	0.9797	0.001	0
IC11427	TX	0.0013	0.9987	0.6523	0.0037	0.0017	0.3413	0.001	0
IC11428	TX	0.0013	0.9987	0.3313	0.323	0.0017	0.3433	0.0007	0
IC11429	TX	0.0117	0.9883	0.3307	0.3353	0.0017	0.3277	0.0007	0.004
IC11430	TX	0.002	0.998	0.0147	0.002	0.0023	0.98	0.001	0
IC11431	TX	0.0043	0.9957	0.5603	0.014	0.0027	0.4203	0.001	0.0017
IC11458	TX	0.002	0.998	0.0113	0.0023	0.0027	0.9827	0.001	0
IC11459	TX	0.002	0.998	0.0107	0.0023	0.0027	0.983	0.001	0.0003
IC11460	TX	0.002	0.998	0.013	0.002	0.0027	0.982	0.0003	0
IC11462	TX	0.0017	0.9983	0.0137	0.002	0.0027	0.9803	0.001	0.0003
IC11488	TX	0.0033	0.9967	0.3303	0.3297	0.002	0.3357	0.001	0.0013
IC11489	TX	0.002	0.998	0.0177	0.002	0.0023	0.9773	0.0007	0
IC11490	TX	0.0017	0.9983	0.0143	0.003	0.0023	0.9793	0.001	0
IC11491	TX	0.002	0.998	0.0127	0.0017	0.0027	0.9823	0.0007	0
IC11492	TX	0.002	0.998	0.0167	0.002	0.0023	0.978	0.001	0
IC11493	TX	0.002	0.998	0.01	0.002	0.0023	0.985	0.0007	0
IC11519	TX	0.002	0.998	0.0127	0.002	0.0023	0.982	0.001	0
IC11521	TX	0.002	0.998	0.0127	0.0027	0.002	0.982	0.0007	0
IC11523	TX	0.0093	0.9907	0.632	0.0083	0.0027	0.35	0.0007	0.0063
IC11524	TX	0.0053	0.9947	0.3337	0.3303	0.0017	0.3303	0.001	0.003
IC11546	TX	0.0013	0.9987	0.6064	0.004	0.0023	0.386	0.001	0.0003
IC11547	TX	0.0017	0.9983	0.6083	0.0043	0.0027	0.384	0.0007	0
IC11548	TX	0.004	0.996	0.349	0.2934	0.0027	0.353	0.0007	0.0013
IC11550	TX	0.0013	0.9987	0.6513	0.0033	0.002	0.3423	0.001	0
IC11551	TX	0.002	0.998	0.42	0.0037	0.0023	0.5727	0.001	0.0003
IC11577	TX	0.111	0.889	0.5662	0.057	0.0017	0.3124	0.0003	0.0624
IC11579	TX	0.0017	0.9983	0.34	0.3263	0.0013	0.3313	0.0007	0.0003
IC11581	TX	0.0017	0.9983	0.6597	0.0057	0.0023	0.3313	0.001	0
IC11582	TX	0.002	0.998	0.0167	0.003	0.0023	0.977	0.001	0
IC11598	TX	0.0017	0.9983	0.013	0.002	0.0023	0.9817	0.001	0
IC11600	TX	0.0017	0.9983	0.5983	0.042	0.002	0.357	0.0003	0.0003
IC11602	TX	0.002	0.998	0.017	0.002	0.0023	0.9777	0.001	0
IC11603	TX	0.002	0.998	0.0127	0.0023	0.0023	0.9817	0.001	0
IC12887	TX	0.002	0.998	0.0153	0.0023	0.0023	0.979	0.001	0
IC12890	TX	0.0047	0.9953	0.0598	0.0114	0.0027	0.9185	0.0013	0.0063
IC12895	TX	0.002	0.998	0.0113	0.0017	0.0027	0.9833	0.001	0
IC12896	TX	0.002	0.998	0.013	0.0017	0.0027	0.9813	0.001	0.0003
IC12897	TX	0.002	0.998	0.0147	0.0027	0.0023	0.979	0.001	0.0003
IC12899	TX	0.0013	0.9987	0.331	0.3273	0.002	0.3387	0.001	0
IC12904	TX	0.002	0.998	0.015	0.0027	0.0023	0.9797	0.0003	0
IC12907	TX	0.08	0.92	0.0263	0.003	0.3592	0.6101	0.001	0.0003
IC12920	TX	0.2347	0.7653	0.0113	0.0013	0.9627	0.0233	0.001	0.0003
IC12921	TX	0.002	0.998	0.0137	0.0013	0.0027	0.9817	0.0007	0
IC12930	TX	0.002	0.998	0.0153	0.002	0.002	0.9797	0.001	0
IC12931	TX	0.0047	0.9953	0.0877	0.0063	0.0017	0.8963	0.0017	0.0063
IC12932	TX	0.0017	0.9983	0.0117	0.0023	0.0023	0.9827	0.0007	0.0003
IC12940	TX	0.002	0.998	0.0133	0.0023	0.003	0.9807	0.0007	0
IC12950	TX	0.002	0.998	0.0173	0.0023	0.002	0.9777	0.0007	0
IC12951	TX	0.002	0.998	0.0137	0.0027	0.0017	0.9807	0.001	0.0003
IC12952	TX	0.0037	0.9963	0.0513	0.0073	0.003	0.93	0.0013	0.007
IC12956	TX	0.002	0.998	0.014	0.002	0.0023	0.9807	0.001	0
IC12958	TX	0.107	0.893	0.038	0.0057	0.4888	0.4665	0.0007	0.0003
IC12967	TX	0.002	0.998	0.0143	0.002	0.002	0.9807	0.001	0
IC12968	TX	0.0017	0.9983	0.0167	0.0027	0.0023	0.9773	0.001	0
IC12971	TX	0.002	0.998	0.0123	0.0027	0.003	0.9817	0.0003	0
IC12972	TX	0.002	0.998	0.012	0.0023	0.0023	0.9827	0.0007	0
IC12983	TX	0.002	0.998	0.0147	0.002	0.0023	0.98	0.001	0
IC12994	TX	0.002	0.998	0.0137	0.0023	0.002	0.981	0.001	0
IC13005	TX	0.0017	0.9983	0.015	0.0017	0.0023	0.98	0.0007	0.0003
IC13012	TX	0.151	0.849	0.0344	0.008	0.6162	0.3404	0.001	0
IC13015	TX	0.2663	0.7337	0.0027	0.001	0.9913	0.004	0.001	0
IC13016	TX	0.2107	0.7893	0.0247	0.0067	0.8467	0.1197	0.0013	0.001
IC13017	TX	0.0017	0.9983	0.0137	0.002	0.0027	0.9807	0.0007	0.0003
IC13028	TX	0.002	0.998	0.0137	0.003	0.0023	0.98	0.001	0
IC13029	TX	0.002	0.998	0.018	0.003	0.0017	0.9767	0.0007	0
IC13037	TX	0.002	0.998	0.0117	0.002	0.003	0.9823	0.001	0
IC13039	TX	0.002	0.998	0.0093	0.002	0.0023	0.9853	0.001	0
IC13041	TX	0.0017	0.9983	0.014	0.0027	0.0027	0.9797	0.001	0
IC13042	TX	0.27	0.73	0.0023	0.001	0.9933	0.0027	0.0007	0
IC13043	TX	0.0013	0.9987	0.014	0.0027	0.0023	0.98	0.001	0
IC13047	TX	0.002	0.998	0.0123	0.0023	0.0023	0.9823	0.0007	0
IC13049	TX	0.0017	0.9983	0.0137	0.0023	0.0023	0.9807	0.001	0
IC13050	TX	0.0017	0.9983	0.012	0.0023	0.003	0.9817	0.001	0
IC13053	TX	0.0017	0.9983	0.5916	0.0033	0.002	0.4021	0.001	0
IC13062	TX	0.002	0.998	0.0173	0.0023	0.0027	0.977	0.0007	0
IC13071	TX	0.0823	0.9177	0.046	0.0103	0.367	0.5753	0.001	0.0003
IC13086	TX	0.002	0.998	0.0143	0.0023	0.003	0.979	0.001	0.0003
IC13087	TX	0.002	0.998	0.013	0.002	0.0023	0.9817	0.001	0
IC13095	TX	0.002	0.998	0.0137	0.0027	0.0023	0.9803	0.001	0
IC13096	TX	0.004	0.996	0.063	0.005	0.0027	0.921	0.0017	0.0067
IC13097	TX	0.002	0.998	0.0093	0.0023	0.0027	0.9847	0.001	0
IC13105	TX	0.0017	0.9983	0.0177	0.0023	0.003	0.9763	0.0007	0
IC13110	TX	0.0017	0.9983	0.5867	0.0027	0.002	0.408	0.0007	0
IC13114	TX	0.0017	0.9983	0.0113	0.0027	0.0027	0.9827	0.0007	0
IC13115	TX	0.0017	0.9983	0.014	0.002	0.002	0.9816	0.0003	0
IC13119	TX	0.002	0.998	0.0117	0.0023	0.0023	0.983	0.0007	0
IC13120	TX	0.002	0.998	0.0153	0.0027	0.0023	0.9787	0.001	0
IC13121	TX	0.0017	0.9983	0.0137	0.0027	0.0027	0.98	0.001	0
IC13122	TX	0.0017	0.9983	0.018	0.0023	0.002	0.977	0.0007	0
IC13131	TX	0.0017	0.9983	0.3313	0.3243	0.002	0.3417	0.0007	0
IC13134	TX	0.002	0.998	0.019	0.0023	0.0023	0.9757	0.0007	0
IC13136	TX	0.0013	0.9987	0.3317	0.328	0.0017	0.3373	0.001	0.0003
IC13138	TX	0.002	0.998	0.0137	0.002	0.0027	0.981	0.0007	0
IC13139	TX	0.002	0.998	0.013	0.0017	0.0027	0.9813	0.001	0.0003
IC13144	TX	0.002	0.998	0.013	0.0023	0.0027	0.9807	0.001	0.0003
IC13154	TX	0.002	0.998	0.333	0.318	0.0023	0.3453	0.001	0.0003
IC13159	TX	0.0017	0.9983	0.015	0.0023	0.0023	0.9793	0.001	0
IC13170	TX	0.0017	0.9983	0.0097	0.0027	0.002	0.985	0.0007	0
IC13180	TX	0.002	0.998	0.015	0.002	0.0023	0.98	0.0007	0
IC13185	TX	0.002	0.998	0.015	0.0017	0.0023	0.9803	0.0007	0
IC13186	TX	0.0013	0.9987	0.3317	0.3277	0.0017	0.338	0.001	0
IC13188	TX	0.0013	0.9987	0.33	0.3207	0.002	0.3463	0.0007	0.0003
IC13194	TX	0.0013	0.9987	0.3307	0.311	0.0017	0.3557	0.001	0
IC13197	TX	0.023	0.977	0.3247	0.3367	0.002	0.3197	0.001	0.016
IC13201	TX	0.0017	0.9983	0.542	0.0607	0.002	0.3943	0.001	0
IC13216	TX	0.0013	0.9987	0.4547	0.0043	0.0023	0.5377	0.001	0
IC13218	TX	0.002	0.998	0.0153	0.0023	0.0017	0.9793	0.001	0.0003
IC14777	TX	0.002	0.998	0.0133	0.002	0.002	0.982	0.0007	0
IC14793	TX	0.0017	0.9983	0.011	0.0013	0.0023	0.9843	0.001	0
IC14794	TX	0.6917	0.3083	0.0057	0.335	0.1742	0.0123	0.4722	0.0007
IC14807	TX	0.002	0.998	0.334	0.3233	0.002	0.3387	0.001	0.001
IC14810	TX	0.002	0.998	0.0147	0.002	0.0017	0.9807	0.001	0
IC14868	TX	0.203	0.797	0.0374	0.008	0.7832	0.1698	0.0013	0.0003
IC14869	TX	0.002	0.998	0.014	0.0017	0.002	0.9813	0.001	0
IC14879	TX	0.0013	0.9987	0.3333	0.328	0.0013	0.3367	0.0007	0
IC14888	TX	0.0033	0.9967	0.3237	0.2763	0.0027	0.3953	0.001	0.001
IC15307	TX	0.0017	0.9983	0.012	0.0023	0.0023	0.9823	0.001	0
IC15415	TX	0.0017	0.9983	0.329	0.3223	0.0017	0.3463	0.0007	0
IC15443	TX	0.002	0.998	0.0153	0.002	0.0023	0.9794	0.001	0
IC15444	TX	0.0017	0.9983	0.0163	0.0027	0.0023	0.9777	0.001	0
IC17007	TX	0.0017	0.9983	0.659	0.0063	0.0017	0.3323	0.0007	0
IC17008	TX	0.002	0.998	0.0113	0.002	0.0023	0.9833	0.001	0
IC17009	TX	0.0013	0.9987	0.6483	0.0037	0.002	0.345	0.001	0
IC17065	TX	0.0043	0.9957	0.0644	0.0073	0.0027	0.9173	0.0013	0.007
IC17287	TX	0.004	0.996	0.629	0.005	0.0027	0.3606	0.001	0.0017
IC1179	AZ	0.511	0.489	0.3303	0.0033	0.6603	0.0017	0.001	0.0033
IC13878	NC	0.2363	0.7637	0.022	0.007	0.8967	0.07	0.0033	0.001
IC13879	NC	0.294	0.706	0.003	0.0047	0.9837	0.0033	0.0013	0.004
IC13880	NC	0.268	0.732	0.003	0.0017	0.99	0.0043	0.001	0
IC13881	NC	0.2727	0.7273	0.002	0.001	0.993	0.003	0.001	0
IC13882	NC	0.267	0.733	0.002	0.0013	0.992	0.0037	0.001	0
IC13883	NC	0.2727	0.7273	0.002	0.001	0.9917	0.0043	0.001	0
IC13928	NC	0.6007	0.3993	0.1653	0.1181	0.4932	0.07	0.053	0.1004
IC13929	NC	0.27	0.73	0.002	0.0013	0.9923	0.0037	0.0007	0
IC13930	NC	0.2707	0.7293	0.0017	0.001	0.992	0.0043	0.001	0
IC13931	NC	0.275	0.725	0.004	0.0013	0.99	0.0037	0.001	0
IC13932	NC	0.002	0.998	0.0133	0.002	0.0023	0.981	0.001	0.0003
IC13933	NC	0.6903	0.3097	0.0053	0.335	0.1715	0.011	0.4765	0.0007
IC13960	NC	0.7347	0.2653	0.003	0.1667	0.4917	0.006	0.181	0.1517
IC13961	NC	0.0027	0.9973	0.5797	0.0757	0.0017	0.341	0.001	0.001
IC13962	NC	0.6913	0.3087	0.006	0.3353	0.172	0.015	0.4713	0.0003
IC13994	NC	0.2713	0.7287	0.0027	0.0017	0.9903	0.0037	0.001	0.0007
IC13995	NC	0.7853	0.2147	0.0037	0.0971	0.003	0.0117	0.7645	0.1201
IC13996	NC	0.268	0.732	0.0027	0.0017	0.9913	0.004	0.0003	0
IC13997	NC	0.4803	0.5197	0.3333	0.0007	0.664	0.0017	0.0003	0
IC13998	NC	0.2727	0.7273	0.0023	0.0013	0.9923	0.0033	0.0007	0
IC13999	NC	0.2693	0.7307	0.0027	0.0013	0.9917	0.0033	0.001	0
IC14030	NC	0.6887	0.3113	0.006	0.334	0.173	0.014	0.4727	0.0003
IC14031	NC	0.002	0.998	0.012	0.0023	0.0023	0.9823	0.001	0
IC14032	NC	0.002	0.998	0.0113	0.0023	0.002	0.9833	0.0007	0.0003
IC14033	NC	0.002	0.998	0.015	0.002	0.0027	0.9793	0.001	0
IC14034	NC	0.7743	0.2257	0.0123	0.0013	0.048	0.0047	0.6277	0.306
IC14064	NC	0.2693	0.7307	0.0017	0.001	0.9927	0.004	0.0007	0
IC14065	NC	0.269	0.731	0.0023	0.0013	0.9917	0.0037	0.001	0
IC14066	NC	0.0017	0.9983	0.6373	0.003	0.002	0.3567	0.001	0
IC14067	NC	0.6913	0.3087	0.0047	0.3343	0.1762	0.0117	0.4728	0.0003
IC14068	NC	0.2713	0.7287	0.0027	0.0013	0.9917	0.004	0.0003	0
IC14069	NC	0.0017	0.9983	0.6407	0.0023	0.0023	0.3533	0.001	0.0003
IC14098	NC	0.691	0.309	0.005	0.335	0.1745	0.0107	0.4745	0.0003
IC14099	NC	0.691	0.309	0.0077	0.3347	0.1742	0.0103	0.4728	0.0003
IC14100	NC	0.0017	0.9983	0.013	0.0023	0.0027	0.981	0.001	0
IC14101	NC	0.002	0.998	0.0137	0.002	0.0027	0.9807	0.001	0
IC14151	NC	0.806	0.194	0.01	0.2483	0.1057	0.0213	0.002	0.6126
IC14152	NC	0.002	0.998	0.0197	0.0023	0.0027	0.9743	0.001	0
IC14153	NC	0.002	0.998	0.0157	0.0023	0.0023	0.9787	0.001	0
IC14154	NC	0.2683	0.7317	0.002	0.001	0.9927	0.0037	0.0007	0
IC14155	NC	0.2673	0.7327	0.0023	0.001	0.9923	0.0033	0.001	0
IC14156	NC	0.6917	0.3083	0.005	0.3343	0.1687	0.011	0.4807	0.0003
IC14194	NC	0.002	0.998	0.0107	0.002	0.0023	0.9843	0.0007	0
IC14223	NC	0.2703	0.7297	0.0023	0.0017	0.9913	0.0037	0.001	0
IC14225	NC	0.0013	0.9987	0.6366	0.002	0.0023	0.3583	0.0007	0
IC14226	NC	0.691	0.309	0.0053	0.3347	0.1753	0.0117	0.4723	0.0007
IC14259	NC	0.2683	0.7317	0.0023	0.0013	0.9913	0.0043	0.0007	0
IC14260	NC	0.7467	0.2533	0.0057	0.021	0.3362	0.096	0.0017	0.5395
IC14261	NC	0.7723	0.2277	0.0133	0.002	0.045	0.004	0.631	0.3047
IC14262	NC	0.773	0.227	0.0117	0.0023	0.047	0.0043	0.6273	0.3073
IC14263	NC	0.002	0.998	0.012	0.002	0.0027	0.9827	0.0007	0
IC14264	NC	0.472	0.528	0.333	0.001	0.6633	0.002	0.0007	0
IC14294	NC	0.269	0.731	0.002	0.001	0.993	0.0033	0.0007	0
IC14295	NC	0.002	0.998	0.015	0.002	0.0023	0.9797	0.001	0
IC14297	NC	0.002	0.998	0.013	0.0027	0.002	0.9813	0.001	0
IC15766	NC	0.4787	0.5213	0.3333	0.001	0.663	0.002	0.0007	0
IC15776	NC	0.6933	0.3067	0.0057	0.2326	0.4166	0.006	0.3385	0.0007
IC15782	NC	0.7703	0.2297	0.0037	0.0023	0.002	0.0067	0.9847	0.0007
IC15787	NC	0.3697	0.6303	0.3117	0.005	0.6234	0.058	0.001	0.001
IC15794	NC	0.771	0.229	0.003	0.0013	0.002	0.0067	0.9863	0.0007
IC15805	NC	0.753	0.247	0.179	0.1437	0.285	0.005	0.243	0.1443
IC15809	NC	0.002	0.998	0.0157	0.002	0.0027	0.9787	0.001	0
IC15810	NC	0.271	0.729	0.003	0.001	0.9913	0.004	0.0007	0
IC15811	NC	0.2723	0.7277	0.0023	0.0013	0.992	0.0033	0.001	0
IC15826	NC	0.272	0.728	0.003	0.0013	0.99	0.0043	0.001	0.0003
IC15860	NC	0.0017	0.9983	0.5963	0.0023	0.0017	0.3987	0.001	0
IC15868	NC	0.0013	0.9987	0.6617	0.0013	0.0013	0.335	0.0007	0
IC15870	NC	0.0013	0.9987	0.6613	0.001	0.0017	0.3353	0.0007	0
IC15879	NC	0.002	0.998	0.013	0.002	0.0023	0.982	0.0007	0
IC15888	NC	0.0013	0.9987	0.658	0.0017	0.002	0.3377	0.0007	0
IC15889	NC	0.4773	0.5227	0.333	0.001	0.6627	0.0027	0.0007	0
IC15895	NC	0.484	0.516	0.3337	0.001	0.6633	0.0013	0.0007	0
IC15901	NC	0.6957	0.3043	0.0123	0.2236	0.3248	0.0823	0.2003	0.1567
IC15907	NC	0.0013	0.9987	0.662	0.001	0.0017	0.3343	0.001	0
IC15914	NC	0.0013	0.9987	0.6617	0.0013	0.0017	0.3347	0.0007	0
IC15921	NC	0.266	0.734	0.0023	0.001	0.9927	0.003	0.001	0
IC15923	NC	0.4783	0.5217	0.3333	0.001	0.6627	0.002	0.001	0
IC15937	NC	0.0013	0.9987	0.6613	0.0013	0.001	0.3353	0.0007	0.0003
IC15938	NC	0.271	0.729	0.0027	0.0013	0.9913	0.0033	0.001	0.0003
IC15939	NC	0.2693	0.7307	0.002	0.0013	0.993	0.003	0.0007	0
IC15949	NC	0.2697	0.7303	0.002	0.0013	0.9917	0.0037	0.001	0.0003
IC15967	NC	0.27	0.73	0.0027	0.001	0.9917	0.004	0.0007	0
IC15971	NC	0.2387	0.7613	0.009	0.0017	0.9693	0.0177	0.0013	0.001
IC15975	NC	0.7813	0.2187	0.0067	0.0649	0.0017	0.0037	0.8465	0.0766
IC15978	NC	0.8327	0.1673	0.004	0.3203	0.011	0.006	0.0013	0.6573
IC15981	NC	0.271	0.729	0.002	0.0013	0.993	0.003	0.0007	0
IC15982	NC	0.7713	0.2287	0.0037	0.0023	0.0023	0.006	0.985	0.0007
IC15986	NC	0.6913	0.3087	0.0033	0.234	0.4105	0.0067	0.3448	0.0007
IC15996	NC	0.6913	0.3087	0.005	0.335	0.172	0.0143	0.473	0.0007
IC16005	NC	0.4807	0.5193	0.3333	0.001	0.6633	0.0013	0.001	0
IC16033	NC	0.6927	0.3073	0.0033	0.234	0.4122	0.0077	0.3425	0.0003
IC16038	NC	0.225	0.775	0.1615	0.002	0.8165	0.019	0.001	0
IC16060	NC	0.2223	0.7777	0.2149	0.007	0.5877	0.1885	0.0017	0.0003
IC16075	NC	0.6063	0.3937	0.023	0.0097	0.0053	0.2072	0.7535	0.0013
IC16095	NC	0.4777	0.5223	0.333	0.0007	0.6633	0.002	0.0007	0.0003
IC16116	NC	0.002	0.998	0.4271	0.0033	0.0033	0.5653	0.0007	0.0003
IC16128	NC	0.272	0.728	0.0027	0.0017	0.991	0.0043	0.0003	0
IC16142	NC	0.0353	0.9647	0.0237	0.006	0.1643	0.8037	0.0017	0.0007
IC16143	NC	0.482	0.518	0.3333	0.0003	0.6633	0.002	0.001	0
IC16148	NC	0.8093	0.1907	0.0087	0.0047	0.005	0.0137	0.002	0.966
IC16156	NC	0.4803	0.5197	0.3327	0.0007	0.6637	0.002	0.001	0
IC16171	NC	0.002	0.998	0.0147	0.003	0.0027	0.9787	0.001	0
IC16181	NC	0.2593	0.7407	0.025	0.0137	0.916	0.0357	0.0023	0.0073
IC16186	NC	0.2033	0.7967	0.1367	0.0017	0.8417	0.0187	0.001	0.0003
IC16200	NC	0.278	0.722	0.2051	0.0013	0.7749	0.0173	0.001	0.0003
IC16209	NC	0.1237	0.8763	0.1524	0.007	0.3123	0.5272	0.001	0
IC16210	NC	0.7517	0.2483	0.004	0.0406	0.4887	0.0047	0.0027	0.4594
IC16221	NC	0.271	0.729	0.0023	0.0013	0.992	0.0037	0.0007	0
IC16237	NC	0.4783	0.5217	0.333	0.001	0.6637	0.0017	0.0007	0
IC16244	NC	0.4713	0.5287	0.333	0.0007	0.664	0.0017	0.0007	0
IC16256	NC	0.472	0.528	0.3333	0.0007	0.6637	0.0017	0.0007	0
IC16285	NC	0.621	0.379	0.028	0.0297	0.006	0.5152	0.002	0.4192
IC16292	NC	0.4807	0.5193	0.3327	0.0007	0.664	0.0017	0.001	0
IC16298	NC	0.6917	0.3083	0.0047	0.2352	0.4099	0.0063	0.3435	0.0003
IC16300	NC	0.7393	0.2607	0.0083	0.1288	0.5605	0.0053	0.017	0.28
IC16302	NC	0.0037	0.9963	0.654	0.005	0.0023	0.336	0.001	0.0017
IC16303	NC	0.2663	0.7337	0.002	0.0013	0.9927	0.0033	0.0007	0
IC16304	NC	0.0017	0.9983	0.6613	0.001	0.0017	0.3353	0.0007	0
IC16316	NC	0.481	0.519	0.3337	0.001	0.6627	0.0017	0.001	0
IC16324	NC	0.002	0.998	0.0117	0.0017	0.0023	0.9833	0.001	0
IC16349	NC	0.2283	0.7717	0.1488	0.0013	0.8255	0.0234	0.001	0
IC16350	NC	0.482	0.518	0.3337	0.001	0.6633	0.0013	0.0007	0
IC16351	NC	0.4737	0.5263	0.333	0.001	0.663	0.0017	0.001	0.0003
IC16352	NC	0.6393	0.3607	0.023	0.2986	0.2589	0.0484	0.3711	0
IC16353	NC	0.1783	0.8217	0.028	0.0073	0.79	0.1726	0.0017	0.0003
IC16363	NC	0.4783	0.5217	0.3333	0.001	0.6633	0.0017	0.0007	0
IC16367	NC	0.6923	0.3077	0.0037	0.2319	0.4207	0.0043	0.3387	0.0007
IC16381	NC	0.0013	0.9987	0.6337	0.0063	0.0027	0.3563	0.001	0
IC16382	NC	0.1223	0.8777	0.1433	0.0043	0.3112	0.5398	0.001	0.0003
IC16386	NC	0.4777	0.5223	0.3323	0.001	0.664	0.0017	0.001	0
IC16397	NC	0.691	0.309	0.0037	0.2327	0.4107	0.0093	0.3433	0.0003
IC16403	NC	0.211	0.789	0.0187	0.0013	0.942	0.0363	0.0013	0.0003
IC16411	NC	0.314	0.686	0.035	0.0797	0.5287	0.1333	0.2227	0.0007
IC16415	NC	0.4773	0.5227	0.3333	0.001	0.6627	0.002	0.001	0
IC16416	NC	0.3737	0.6263	0.2706	0.0013	0.7117	0.015	0.001	0.0003
IC16417	NC	0.479	0.521	0.3333	0.0007	0.6633	0.002	0.0007	0
IC16427	NC	0.0017	0.9983	0.0123	0.0023	0.0023	0.982	0.001	0
IC16429	NC	0.4813	0.5187	0.3333	0.001	0.6627	0.002	0.001	0
IC16435	NC	0.0017	0.9983	0.4385	0.0027	0.0027	0.5549	0.001	0.0003
IC16438	NC	0.4797	0.5203	0.333	0.001	0.6627	0.0023	0.001	0
IC16444	NC	0.292	0.708	0.002	0.0043	0.9837	0.0037	0.0017	0.0047
IC15700	IN	0.2743	0.7257	0.0023	0.001	0.9913	0.0047	0.0007	0
IC15701	IN	0.475	0.525	0.3333	0.0007	0.663	0.002	0.001	0
IC15702	IN	0.267	0.733	0.002	0.001	0.9927	0.0033	0.001	0
IC15703	IN	0.5373	0.4627	0.326	0.007	0.6503	0.0013	0.001	0.0143
IC15704	IN	0.4797	0.5203	0.3333	0.001	0.6637	0.0017	0.0003	0
IC15705	IN	0.002	0.998	0.014	0.002	0.0027	0.9803	0.001	0
IC15706	IN	0.7707	0.2293	0.0043	0.079	0.003	0.0183	0.7791	0.1162
IC15707	IN	0.002	0.998	0.0133	0.0027	0.0023	0.981	0.0007	0
IC15708	IN	0.002	0.998	0.0117	0.002	0.0023	0.983	0.001	0
IC15709	IN	0.002	0.998	0.0073	0.002	0.002	0.9873	0.001	0.0003
IC15711	IN	0.0043	0.9957	0.64	0.024	0.0017	0.33	0.001	0.0033
IC15712	IN	0.0017	0.9983	0.0173	0.0017	0.0023	0.9777	0.001	0
IC15713	IN	0.002	0.998	0.0153	0.0023	0.0023	0.979	0.001	0
IC15714	IN	0.0013	0.9987	0.018	0.003	0.0023	0.9757	0.0007	0.0003
IC15715	IN	0.002	0.998	0.016	0.002	0.0027	0.9783	0.001	0
IC15716	IN	0.002	0.998	0.0137	0.002	0.0023	0.981	0.001	0
IC15717	IN	0.002	0.998	0.011	0.0027	0.0023	0.983	0.001	0
IC15719	IN	0.002	0.998	0.015	0.002	0.003	0.979	0.0007	0.0003
IC15720	IN	0.2223	0.7777	0.23	0.0083	0.5046	0.2561	0.001	0
IC15721	IN	0.0583	0.9417	0.069	0.0037	0.1657	0.7594	0.0017	0.0007
IC15722	IN	0.002	0.998	0.0103	0.0023	0.0023	0.984	0.0007	0.0003
IC15723	IN	0.002	0.998	0.014	0.0023	0.003	0.9797	0.001	0
IC15724	IN	0.0017	0.9983	0.012	0.0017	0.002	0.984	0.0003	0
IC15725	IN	0.002	0.998	0.015	0.0023	0.0023	0.9797	0.0007	0
IC15726	IN	0.0017	0.9983	0.013	0.002	0.0027	0.9813	0.001	0
IC15727	IN	0.002	0.998	0.0113	0.0013	0.0023	0.984	0.001	0
IC15728	IN	0.0017	0.9983	0.0123	0.002	0.0027	0.982	0.001	0
IC15729	IN	0.002	0.998	0.012	0.0023	0.0027	0.982	0.001	0
IC15730	IN	0.2673	0.7327	0.0027	0.0013	0.9913	0.004	0.0007	0
IC15731	IN	0.002	0.998	0.01	0.0023	0.0027	0.9837	0.001	0.0003
IC15732	IN	0.002	0.998	0.0133	0.0017	0.0023	0.9817	0.001	0
IC15733	IN	0.002	0.998	0.0173	0.0023	0.0023	0.9767	0.001	0.0003
IC15734	IN	0.002	0.998	0.0153	0.002	0.002	0.9797	0.001	0
IC15735	IN	0.002	0.998	0.013	0.0023	0.0023	0.981	0.001	0.0003
IC15736	IN	0.002	0.998	0.0123	0.002	0.002	0.983	0.0007	0
IC15737	IN	0.002	0.998	0.012	0.002	0.0023	0.9827	0.001	0
IC15738	IN	0.002	0.998	0.0133	0.0023	0.002	0.9813	0.001	0
IC15739	IN	0.002	0.998	0.014	0.0027	0.0027	0.9793	0.001	0.0003
IC15740	IN	0.002	0.998	0.012	0.0023	0.0023	0.9827	0.0007	0
IC15741	IN	0.002	0.998	0.0157	0.0023	0.0023	0.9787	0.001	0
IC15742	IN	0.002	0.998	0.0143	0.0023	0.0023	0.98	0.001	0
IC15743	IN	0.002	0.998	0.0117	0.002	0.0027	0.9827	0.001	0
IC15744	IN	0.2703	0.7297	0.0027	0.001	0.9917	0.0037	0.001	0
IC15745	IN	0.269	0.731	0.0023	0.001	0.9917	0.004	0.001	0
IC15746	IN	0.0017	0.9983	0.0163	0.0027	0.002	0.978	0.001	0
IC15747	IN	0.0017	0.9983	0.0163	0.0027	0.0023	0.9773	0.001	0.0003
IC15748	IN	0.002	0.998	0.0157	0.0017	0.0023	0.9793	0.001	0
IC15749	IN	0.268	0.732	0.002	0.001	0.9937	0.003	0.0003	0
IC15750	IN	0.2683	0.7317	0.0033	0.001	0.9913	0.0037	0.0007	0
IC15751	IN	0.0017	0.9983	0.0147	0.0023	0.0027	0.979	0.001	0.0003
IC15752	IN	0.002	0.998	0.013	0.0023	0.002	0.9817	0.001	0
IC15753	IN	0.002	0.998	0.017	0.002	0.0027	0.9773	0.001	0
IC15754	IN	0.0017	0.9983	0.0103	0.0023	0.0023	0.9837	0.001	0.0003
IC15755	IN	0.2693	0.7307	0.003	0.0013	0.991	0.0037	0.001	0
IC15756	IN	0.2727	0.7273	0.002	0.0013	0.991	0.0047	0.001	0
IC15757	IN	0.271	0.729	0.0027	0.0013	0.9913	0.0037	0.0007	0.0003
IC15760	IN	0.2713	0.7287	0.0023	0.001	0.992	0.0037	0.001	0
IC15761	IN	0.0017	0.9983	0.0097	0.0017	0.0023	0.9853	0.001	0
IC15762	IN	0.2727	0.7273	0.0027	0.0013	0.99	0.0047	0.001	0.0003
IC15763	IN	0.271	0.729	0.0027	0.0017	0.9907	0.0043	0.0007	0
IC15764	IN	0.2693	0.7307	0.0027	0.0013	0.9907	0.004	0.001	0.0003
IC15765	IN	0.2683	0.7317	0.002	0.0013	0.9913	0.0043	0.001	0
IC18059	AR	0.7323	0.2677	0.0027	0.3796	0.1235	0.005	0.4885	0.0007
IC18060	AR	0.733	0.267	0.0027	0.3783	0.12	0.0093	0.4887	0.001
IC18064	AR	0.763	0.237	0.0037	0.002	0.002	0.0083	0.9833	0.0007
IC18065	AR	0.6687	0.3313	0.013	0.1144	0.5242	0.1224	0.002	0.224
IC18066	AR	0.786	0.214	0.021	0.2165	0.1551	0.0617	0.0137	0.532
IC18070	AR	0.5807	0.4193	0.0453	0.2169	0.2415	0.2552	0.1272	0.1139
IC18071	AR	0.6427	0.3573	0.028	0.113	0.3685	0.2606	0.002	0.2279
IC18077	AR	0.766	0.234	0.1672	0.1605	0.2222	0.0047	0.2779	0.1675
IC18079	AR	0.7947	0.2053	0.0187	0.2268	0.1236	0.0497	0.0107	0.5706
IC18091	AR	0.0013	0.9987	0.6367	0.002	0.002	0.3583	0.001	0
IC18092	AR	0.7923	0.2077	0.0033	0.0013	0.0609	0.0087	0.3313	0.5944
IC18093	AR	0.792	0.208	0.0043	0.0013	0.0627	0.007	0.3317	0.593
IC18094	AR	0.002	0.998	0.0133	0.0027	0.0023	0.981	0.0007	0
IC18095	AR	0.0013	0.9987	0.611	0.0023	0.002	0.3837	0.001	0
IC18096	AR	0.704	0.296	0.0437	0.1003	0.037	0.3214	0.3375	0.1601
IC18097	AR	0.7207	0.2793	0.0037	0.2213	0.3073	0.0103	0.4087	0.0487
IC18110	AR	0.7393	0.2607	0.003	0.0013	0.0057	0.003	0.9867	0.0003
IC18111	AR	0.0017	0.9983	0.6487	0.0017	0.002	0.3467	0.001	0
IC18112	AR	0.0017	0.9983	0.647	0.002	0.0023	0.3477	0.001	0
IC18120	AR	0.0017	0.9983	0.648	0.002	0.002	0.3473	0.0007	0
IC18123	AR	0.74	0.26	0.0043	0.001	0.006	0.004	0.984	0.0007
IC18124	AR	0.7393	0.2607	0.003	0.0017	0.006	0.004	0.9847	0.0007
IC18125	AR	0.0017	0.9983	0.606	0.0027	0.0027	0.3873	0.001	0.0003
IC18128	AR	0.7407	0.2593	0.0037	0.0013	0.0053	0.004	0.9853	0.0003
IC18129	AR	0.74	0.26	0.003	0.0013	0.0057	0.0037	0.986	0.0003
IC18134	AR	0.7403	0.2597	0.004	0.0013	0.0047	0.0033	0.9863	0.0003
IC18138	AR	0.7403	0.2597	0.0033	0.001	0.0053	0.003	0.987	0.0003
IC18139	AR	0.7393	0.2607	0.0033	0.0013	0.005	0.004	0.9857	0.0007
IC18141	AR	0.7393	0.2607	0.003	0.001	0.006	0.004	0.9857	0.0003
IC18148	AR	0.7407	0.2593	0.0033	0.0013	0.0037	0.0033	0.988	0.0003
IC18276	AR	0.0017	0.9983	0.013	0.0017	0.0027	0.9817	0.0007	0.0003
IC18277	AR	0.0017	0.9983	0.0143	0.0023	0.003	0.979	0.001	0.0003
IC18279	AR	0.002	0.998	0.014	0.002	0.0023	0.9807	0.001	0
IC18280	AR	0.4793	0.5207	0.3333	0.0007	0.6637	0.0017	0.0007	0
IC18283	AR	0.7373	0.2627	0.0293	0.2998	0.1141	0.1641	0.1377	0.255
IC18299	AR	0.0013	0.9987	0.6343	0.003	0.002	0.3597	0.001	0
IC18320	AR	0.002	0.998	0.012	0.002	0.0023	0.9827	0.001	0
IC18321	AR	0.0017	0.9983	0.6367	0.0027	0.002	0.3577	0.001	0
IC18330	AR	0.7877	0.2123	0.0087	0.002	0.0556	0.02	0.3307	0.583
IC18339	AR	0.794	0.206	0.0043	0.002	0.0467	0.0067	0.3307	0.6096
IC18340	AR	0.0013	0.9987	0.6467	0.0023	0.002	0.348	0.001	0
IC18347	AR	0.002	0.998	0.65	0.0017	0.0013	0.3457	0.001	0.0003
IC18353	AR	0.0017	0.9983	0.6037	0.0027	0.0023	0.3903	0.001	0
IC18354	AR	0.0017	0.9983	0.6073	0.0027	0.0023	0.3866	0.001	0
IC18355	AR	0.002	0.998	0.5983	0.0037	0.0023	0.395	0.0007	0
IC18363	AR	0.74	0.26	0.004	0.001	0.0067	0.0037	0.9843	0.0003
IC18364	AR	0.7397	0.2603	0.0037	0.0013	0.0057	0.0033	0.9853	0.0007
IC18373	AR	0.002	0.998	0.0143	0.0013	0.0023	0.981	0.001	0
IC18384	AR	0.002	0.998	0.0163	0.002	0.003	0.978	0.0007	0
IC18395	AR	0.0017	0.9983	0.3397	0.3267	0.0013	0.3323	0	0
IC18598	AR	0.735	0.265	0.0043	0.1983	0.3502	0.015	0.2601	0.172
IC18600	AR	0.7673	0.2327	0.1677	0.162	0.2213	0.0067	0.2757	0.1667
IC18602	AR	0.8327	0.1673	0.0037	0.3187	0.011	0.007	0.0017	0.658
IC18768	AR	0.0017	0.9983	0.0143	0.002	0.0027	0.98	0.001	0
IC18820	AR	0.002	0.998	0.0107	0.002	0.002	0.9843	0.001	0
IC201	GA	0.002	0.998	0.015	0.003	0.0027	0.9783	0.001	0
IC217	GA	0.002	0.998	0.46	0.0053	0.0033	0.53	0.001	0.0003
IC218	GA	0.0343	0.9657	0.034	0.0093	0.1426	0.8101	0.003	0.001
IC219	GA	0.002	0.998	0.5963	0.043	0.002	0.3573	0.001	0.0003
IC220	GA	0.0017	0.9983	0.333	0.326	0.0017	0.3387	0.0007	0
IC221	GA	0.054	0.946	0.3091	0.1872	0.1877	0.3143	0.001	0.0007
IC222	GA	0.0017	0.9983	0.3343	0.3263	0.002	0.3363	0.001	0
IC225	GA	0.002	0.998	0.635	0.0013	0.0027	0.36	0.001	0
IC226	GA	0.0017	0.9983	0.6357	0.0023	0.002	0.359	0.001	0
IC229	GA	0.781	0.219	0.0023	0.0057	0.1113	0.0093	0.3362	0.5352
IC230	GA	0.7817	0.2183	0.006	0.016	0.0973	0.0107	0.3387	0.5314
IC234	GA	0.8177	0.1823	0.0037	0.0023	0.006	0.0047	0.0013	0.982
IC235	GA	0.819	0.181	0.003	0.002	0.0043	0.005	0.0013	0.9843
IC243	GA	0.774	0.226	0.0083	0.0013	0.053	0.0043	0.628	0.305
IC244	GA	0.7847	0.2153	0.012	0.0043	0.0193	0.0037	0.5851	0.3756
IC253	GA	0.002	0.998	0.012	0.0027	0.0027	0.9817	0.001	0
IC277	GA	0.004	0.996	0.6303	0.005	0.002	0.3607	0.001	0.001
IC278	GA	0.7843	0.2157	0.0407	0.052	0.1393	0.0273	0.0077	0.7331
IC301	GA	0.7857	0.2143	0.0257	0.0353	0.032	0.1053	0.0013	0.8005
IC307	GA	0.7547	0.2453	0.0133	0.1483	0.5323	0.002	0.0123	0.2917
IC308	GA	0.8093	0.1907	0.008	0.004	0.005	0.0143	0.0013	0.9673
IC310	GA	0.002	0.998	0.0133	0.0023	0.0023	0.981	0.001	0
IC311	GA	0.0017	0.9983	0.5953	0.011	0.0023	0.3903	0.001	0
IC313	GA	0.7727	0.2273	0.0053	0.0597	0.0033	0.014	0.848	0.0697
