# Supplementary material for: Asymmetrical lineage introgression and recombination in populations of Aspergillus flavus: Implications for biological control
Source: PLoS One. 2022 Oct 27;17(10):e0276556. doi: 10.1371/journal.pone.0276556 (PMC9620740; doi:10.1371/journal.pone.0276556)
Supplement: S12 Table — (XLSX) [file pone.0276556.s027.xlsx]

## Sheet: S12 Table
Supplementary S12 Table. Genetic ancestry of A. flavus populations in post 3-year TX commercial field plots from STRUCTURE.
Strain	Evanno		LnP(D)
	k=1	k=2	k=1	k=2	k=3
IC1179	0.306	0.694	0.034	0.3597	0.6063
IC14605	0	1	0.0003	0	0.9997
IC14606	0	1	0.0003	0	0.9997
IC14607	0	1	0.0003	0	0.9997
IC14608	0	1	0.0003	0	0.9997
IC14609	0.2517	0.7483	0.5502	0.1049	0.3449
IC14610	0	1	0.0003	0	0.9997
IC14611	0.2113	0.7887	0.4789	0.0883	0.4327
IC14612	0.1597	0.8403	0.3698	0.0671	0.5631
IC14613	0.255	0.745	0.5642	0.107	0.3288
IC14614	0	1	0.0003	0	0.9997
IC14615	0	1	0.0003	0	0.9997
IC14616	0	1	0.0003	0	0.9997
IC14618	0	1	0.0003	0	0.9997
IC14619	0	1	0.0003	0	0.9997
IC14621	0.1603	0.8397	0.2347	0.1139	0.6514
IC14641	0.107	0.893	0.4423	0.0447	0.513
IC14642	0.013	0.987	0.0003	0.015	0.9847
IC14644	0.001	0.999	0.0043	0.0027	0.993
IC14645	0.2693	0.7307	0.5861	0.1137	0.3003
IC14646	0	1	0.0003	0	0.9997
IC14647	0	1	0.0003	0	0.9997
IC14648	0	1	0.0003	0	0.9997
IC14649	0	1	0.0003	0	0.9997
IC14650	0	1	0.0003	0	0.9997
IC14651	0.008	0.992	0.0857	0.0047	0.9097
IC14652	0	1	0.0003	0	0.9997
IC14653	0	1	0.0003	0	0.9997
IC14654	0	1	0.0003	0	0.9997
IC14656	0.2053	0.7947	0.4629	0.087	0.4501
IC14657	0	1	0.0003	0	0.9997
IC14658	0	1	0.0003	0	0.9997
IC14659	0	1	0.0003	0	0.9997
IC14660	0.005	0.995	0.0003	0.005	0.9947
IC14661	0	1	0.0003	0	0.9997
IC14663	0	1	0.0003	0	0.9997
IC14664	0.018	0.982	0.0003	0.0207	0.979
IC14665	0	1	0.0003	0	0.9997
IC14666	0	1	0.0003	0	0.9997
IC14667	0	1	0.0003	0	0.9997
IC14668	0.001	0.999	0.0003	0.001	0.9987
IC14669	0	1	0.0003	0	0.9997
IC14670	0	1	0.0003	0	0.9997
IC14671	0	1	0.0003	0	0.9997
IC14672	0	1	0.0003	0	0.9997
IC14673	0	1	0.0003	0	0.9997
IC14674	0.0377	0.9623	0.1933	0.0167	0.79
IC14675	0	1	0.0003	0	0.9997
IC14676	0	1	0.0003	0	0.9997
IC14677	0.041	0.959	0.2043	0.018	0.7777
IC14678	0	1	0.0003	0	0.9997
IC14679	0	1	0.0003	0	0.9997
IC14680	0.1	0.9	0.2401	0.0427	0.7172
IC14681	0.0467	0.9533	0.2273	0.0197	0.753
IC14682	0	1	0.0003	0	0.9997
IC14683	0.203	0.797	0.0043	0.2429	0.7527
IC14684	0	1	0.0003	0	0.9997
IC14685	0	1	0.0003	0	0.9997
IC14686	0	1	0.0003	0	0.9997
IC14687	0.0667	0.9333	0.2977	0.0284	0.674
IC14688	0	1	0.0003	0	0.9997
IC14689	0	1	0.0003	0	0.9997
IC14690	0.001	0.999	0.0003	0.001	0.9987
IC14691	0.107	0.893	0.443	0.0447	0.5123
IC14692	0	1	0.0003	0	0.9997
IC14693	0	1	0.055	0	0.945
IC14737	0	1	0.0003	0	0.9997
IC14738	0.2413	0.7587	0.539	0.1013	0.3597
IC14739	0	1	0.0003	0	0.9997
IC14740	0	1	0.0003	0	0.9997
IC14742	0	1	0.0003	0	0.9997
IC14743	0.006	0.994	0.0003	0.006	0.9937
IC14744	0.002	0.998	0.0003	0.001	0.9987
IC14754	0	1	0.0003	0	0.9997
IC14755	0	1	0.0003	0	0.9997
IC14756	0.473	0.527	0.0003	0.5627	0.437
IC14757	0.3743	0.6257	0.0247	0.4447	0.5307
IC14758	0	1	0.0003	0	0.9997
IC14759	0	1	0.0003	0	0.9997
IC14760	0.0153	0.9847	0.0003	0.018	0.9817
IC14761	0.005	0.995	0.0003	0.005	0.9947
IC14773	0.5137	0.4863	0.0003	0.6132	0.3865
IC14775	0.3247	0.6753	0.0037	0.385	0.6113
IC14776	0	1	0.0003	0	0.9997
IC18269	0.1103	0.8897	0.4423	0.0463	0.5113
IC201	0	1	0.0003	0	0.9997
IC217	0.0013	0.9987	0.0003	0.001	0.9987
IC218	0	1	0.0003	0	0.9997
IC219	0.006	0.994	0.0003	0.0033	0.9963
IC220	0.0037	0.9963	0.0003	0.0017	0.998
IC221	0.001	0.999	0.0003	0.001	0.9987
IC222	0.001	0.999	0.0003	0.001	0.9987
IC225	0.0087	0.9913	0.0003	0.0057	0.994
IC226	0.0063	0.9937	0.0003	0.0037	0.996
IC229_2	0.1423	0.8577	0.005	0.1707	0.8243
IC230	0.3343	0.6657	0.043	0.3933	0.5637
IC234	0.3823	0.6177	0.0017	0.4595	0.5388
IC235	0.3823	0.6177	0.0023	0.4585	0.5392
IC243	0.2413	0.7587	0.133	0.2693	0.5977
IC244	0.2567	0.7433	0.1147	0.2912	0.5941
IC253	0	1	0.0003	0	0.9997
IC277	0.005	0.995	0.0003	0.0053	0.9943
IC278	0.2813	0.7187	0.0117	0.334	0.6543
IC301	0.315	0.685	0.026	0.3707	0.6033
IC307	0.1147	0.8853	0.099	0.123	0.778
IC308	0.3207	0.6793	0.0003	0.382	0.6177
IC310	0.3323	0.6677	0.0017	0.3953	0.603
IC311	0.008	0.992	0.0003	0.009	0.9907
IC313	0.277	0.723	0.001	0.3288	0.6702
IC14622	0	1	0.0003	0	0.9997
IC14623	0.1073	0.8927	0.4433	0.0447	0.512
IC14624	0.0153	0.9847	0.0003	0.0137	0.986
IC14625	0.002	0.998	0.0003	0.001	0.9987
IC14626	0	1	0.0003	0	0.9997
IC14627	0	1	0.0003	0	0.9997
IC14628	0.0013	0.9987	0.0003	0.001	0.9987
IC14630	0	1	0.0003	0	0.9997
IC14631	0	1	0.0003	0	0.9997
IC14632	0	1	0.0003	0	0.9997
IC14633	0	1	0.0003	0	0.9997
IC14634	0	1	0.0003	0	0.9997
IC14635	0	1	0.0003	0	0.9997
IC14636	0.07	0.93	0.3097	0.0293	0.661
IC14637	0	1	0.0003	0	0.9997
IC14638	0.0087	0.9913	0.0003	0.0073	0.9923
IC14639	0	1	0.0003	0	0.9997
IC14640	0	1	0.0003	0	0.9997
IC14694	0	1	0.0003	0	0.9997
IC14695	0	1	0.0003	0	0.9997
IC14696	0	1	0.0003	0	0.9997
IC14697	0	1	0.0003	0	0.9997
IC14698	0	1	0.0003	0	0.9997
IC14699	0.001	0.999	0.0003	0.001	0.9987
IC14700	0	1	0.0003	0	0.9997
IC14701	0	1	0.0003	0	0.9997
IC14702	0	1	0.0003	0	0.9997
IC14703	0	1	0.0003	0	0.9997
IC14704	0	1	0.0003	0	0.9997
IC14706	0	1	0.0003	0	0.9997
IC14707	0	1	0.0003	0	0.9997
IC14708	0	1	0.0003	0	0.9997
IC14709	0.001	0.999	0.0003	0.001	0.9987
IC14710	0	1	0.0003	0	0.9997
IC14711	0	1	0.0003	0	0.9997
IC14712	0	1	0.0007	0	0.9993
IC14713	0	1	0.0003	0	0.9997
IC14714	0	1	0.0003	0	0.9997
IC14715	0	1	0.0003	0	0.9997
IC14716	0	1	0.0003	0	0.9997
IC14717	0.02	0.98	0.086	0.0087	0.9053
IC14718	0	1	0.0003	0	0.9997
IC14719	0	1	0.0003	0	0.9997
IC14720	0	1	0.0003	0	0.9997
IC14721	0.001	0.999	0.0007	0.001	0.9983
IC14722	0.107	0.893	0.4423	0.0447	0.513
IC14723	0	1	0.0003	0	0.9997
IC14724	0	1	0.0003	0	0.9997
IC14725	0.002	0.998	0.0007	0.001	0.9983
IC14726	0	1	0.0003	0	0.9997
IC14727	0	1	0.001	0	0.999
IC14728	0	1	0.0003	0	0.9997
IC14729	0	1	0.0003	0	0.9997
IC14730	0.005	0.995	0.0003	0.0053	0.9943
IC14731	0	1	0.0003	0	0.9997
IC14732	0	1	0.0003	0	0.9997
IC14733	0	1	0.0003	0	0.9997
IC14734	0	1	0.0003	0	0.9997
IC14735	0	1	0.0003	0	0.9997
IC14736	0.016	0.984	0.0003	0.0187	0.981
IC14745	0	1	0.0007	0	0.9993
IC14746	0	1	0.0003	0	0.9997
IC14747	0	1	0.0003	0	0.9997
IC14748	0	1	0.001	0	0.999
IC14750	0	1	0.0003	0	0.9997
IC14751	0	1	0.0003	0	0.9997
IC14752	0	1	0.0003	0	0.9997
IC14753	0.0017	0.9983	0.0003	0.001	0.9987
IC14762	0	1	0.0003	0	0.9997
IC14763	0	1	0.0003	0	0.9997
IC14764	0	1	0.0003	0	0.9997
IC14765	0	1	0.0003	0	0.9997
IC14766	0.0153	0.9847	0.0003	0.014	0.9857
IC14767	0	1	0.001	0	0.999
IC14768	0	1	0.0003	0	0.9997
IC14769	0	1	0.0003	0	0.9997
IC14770	0.1073	0.8927	0.4433	0.0443	0.5123
IC14771	0.471	0.529	0.001	0.5618	0.4372
