# Supplementary material for: Asymmetrical lineage introgression and recombination in populations of Aspergillus flavus: Implications for biological control
Source: PLoS One. 2022 Oct 27;17(10):e0276556. doi: 10.1371/journal.pone.0276556 (PMC9620740; doi:10.1371/journal.pone.0276556)
Supplement: S13 Table — Summary of mating type counts across haplotypes. List of haplotypes (n = 13) with a mix of MAT1-1 and MAT1-2 strains, haplotypes (n = 168) that are exclusively MAT1-1, and haplotypes (n = 95) that are exclusively MAT1-2. (XLSX) [file pone.0276556.s028.xlsx]

## Sheet: S13 Table
Supplementary S13 Table
Distribution of mating types for 628 A. flavus strains						Mating type counts					Haplotypes (n = 13) with a mix of MAT1-1 and MAT1-2 strains				Haplotypes (n = 168) exclusively MAT1-1			Haplotypes (n = 95) exclusively MAT1-2
MAT1-1 haplotype	Number of Strains		MAT1-2 haplotype	Number of Strains		Mating type	Number of strains	Number of haplotypes			Haplotypes	MAT1-1	MAT1-2		Haplotypes	Number of Strains		Haplotypes	Number of Strains
H1	72		H1	105		MAT1-1	360	181			H1	72	105		H23	3		H24	2
H140	61		H22	22		MAT1-2	268	108			H140	61	2		H55	2		H0	1
H28	15		H115	11		Totals:	628	289			H28	15	6		H265	2		H3	1
H21	10		H229	9							H115	8	11		H304	2		H5	1
H115	8		H28	6							H20	6	1		H269	2		H6	1
H20	6		H240	5							H21	10	2		H2	1		H9	1
H23	3		H52	4							H240	3	5		H4	1		H12	1
H229	3		H21	2							H229	3	9		H11	1		H14	1
H240	3		H24	2							H22	2	22		H13	1		H15	1
H22	2		H29	2							H27	2	1		H17	1		H26	1
H27	2		H140	2							H52	1	4		H35	1		H37	1
H55	2		H193	2							H33	1	1		H36	1		H38	1
H191	2		H0	1							H29	1	2		H39	1		H62	1
H265	2		H3	1											H41	1		H85	1
H269	2		H5	1							TOTALS:	185	171		H42	1		H87	1
H304	2		H6	1											H54	1		H91	1
H2	1		H7	1											H57	1		H92	1
H4	1		H8	1											H58	1		H93	1
H11	1		H9	1											H59	1		H94	1
H13	1		H10	1											H60	1		H95	1
H17	1		H12	1											H63	1		H100	1
H19	1		H14	1											H65	1		H102	1
H29	1		H15	1											H71	1		H114	1
H31	1		H20	1											H72	1		H116	1
H33	1		H26	1											H74	1		H117	1
H35	1		H27	1											H88	1		H118	1
H36	1		H30	1											H89	1		H120	1
H39	1		H33	1											H90	1		H121	1
H40	1		H34	1											H96	1		H124	1
H41	1		H37	1											H101	1		H127	1
H42	1		H38	1											H119	1		H129	1
H52	1		H62	1											H122	1		H130	1
H53	1		H64	1											H123	1		H131	1
H54	1		H66	1											H125	1		H132	1
H57	1		H82	1											H126	1		H135	1
H58	1		H85	1											H128	1		H139	1
H59	1		H86	1											H134	1		H151	1
H60	1		H87	1											H138	1		H193	2
H63	1		H91	1											H144	1		H207	1
H65	1		H92	1											H145	1		H209	1
H71	1		H93	1											H146	1		H210	1
H72	1		H94	1											H147	1		H211	1
H73	1		H95	1											H148	1		H217	1
H74	1		H100	1											H150	1		H218	1
H88	1		H102	1											H152	1		H220	1
H89	1		H104	1											H153	1		H221	1
H90	1		H110	1											H154	1		H228	1
H96	1		H114	1											H155	1		H230	1
H101	1		H116	1											H156	1		H235	1
H103	1		H117	1											H157	1		H236	1
H105	1		H118	1											H159	1		H237	1
H107	1		H120	1											H160	1		H238	1
H108	1		H121	1											H161	1		H241	1
H111	1		H124	1											H163	1		H242	1
H112	1		H127	1											H164	1		H244	1
H113	1		H129	1											H165	1		H245	1
H119	1		H130	1											H167	1		H246	1
H122	1		H131	1											H168	1		H251	1
H123	1		H132	1											H169	1		H261	1
H125	1		H133	1											H170	1		H266	1
H126	1		H135	1											H171	1		H267	1
H128	1		H137	1											H172	1		H280	1
H134	1		H139	1											H173	1		H288	1
H136	1		H151	1											H178	1		H289	1
H138	1		H207	1											H191	2		H321	1
H141	1		H209	1											H198	1		H324	1
H142	1		H210	1											H199	1		H34	1
H143	1		H211	1											H200	1		H104	1
H144	1		H217	1											H205	1		H133	1
H145	1		H218	1											H206	1		H7	1
H146	1		H219	1											H212	1		H8	1
H147	1		H220	1											H224	1		H10	1
H148	1		H221	1											H227	1		H30	1
H149	1		H226	1											H239	1		H64	1
H150	1		H228	1											H247	1		H66	1
H152	1		H230	1											H252	1		H82	1
H153	1		H231	1											H253	1		H86	1
H154	1		H233	1											H254	1		H110	1
H155	1		H234	1											H255	1		H137	1
H156	1		H235	1											H256	1		H219	1
H157	1		H236	1											H268	1		H226	1
H158	1		H237	1											H277	1		H231	1
H159	1		H238	1											H279	1		H233	1
H160	1		H241	1											H282	1		H234	1
H161	1		H242	1											H283	1		H243	1
H162	1		H243	1											H284	1		H249	1
H163	1		H244	1											H285	1		H250	1
H164	1		H245	1											H286	1		H272	1
H165	1		H246	1											H287	1		H273	1
H166	1		H249	1											H290	1		H297	1
H167	1		H250	1											H299	1		H298	1
H168	1		H251	1											H300	1		H325	1
H169	1		H261	1											H301	1		H328	1
H170	1		H266	1											H302	1		H344	1
H171	1		H267	1											H305	1		H348	1
H172	1		H272	1											H307	1
H173	1		H273	1											H308	1			97
H178	1		H280	1											H309	1
H180	1		H288	1											H310	1
H190	1		H289	1											H311	1
H192	1		H297	1											H312	1
H194	1		H298	1											H313	1
H197	1		H321	1											H314	1
H198	1		H324	1											H315	1
H199	1		H325	1											H316	1
H200	1		H328	1											H317	1
H205	1		H344	1											H318	1
H206	1		H348	1											H319	1
H212	1														H332	1
H222	1														H337	1
H223	1														H339	1
H224	1														H340	1
H227	1														H342	1
H232	1														H73	1
H239	1														H103	1
H247	1														H105	1
H248	1														H111	1
H252	1														H112	1
H253	1														H149	1
H254	1														H197	1
H255	1														H257	1
H256	1														H323	1
H257	1														H352	1
H258	1														H19	1
H259	1														H31	1
H260	1														H40	1
H262	1														H53	1
H263	1														H107	1
H264	1														H108	1
H268	1														H113	1
H274	1														H136	1
H275	1														H141	1
H276	1														H142	1
H277	1														H143	1
H278	1														H158	1
H279	1														H162	1
H281	1														H166	1
H282	1														H180	1
H283	1														H190	1
H284	1														H192	1
H285	1														H194	1
H286	1														H222	1
H287	1														H223	1
H290	1														H232	1
H291	1														H248	1
H292	1														H258	1
H293	1														H259	1
H296	1														H260	1
H299	1														H262	1
H300	1														H263	1
H301	1														H264	1
H302	1														H274	1
H305	1														H275	1
H307	1														H276	1
H308	1														H278	1
H309	1														H281	1
H310	1														H291	1
H311	1														H292	1
H312	1														H293	1
H313	1														H296	1
H314	1														H320	1
H315	1														H322	1
H316	1														H326	1
H317	1														H327	1
H318	1														H343	1
H319	1														H345	1
H320	1														H347	1
H322	1														H349	1
H323	1
H326	1															175
H327	1
H332	1
H337	1
H339	1
H340	1
H342	1
H343	1
H345	1
H347	1
H349	1
H352	1
