# Supplementary material for: Asymmetrical lineage introgression and recombination in populations of Aspergillus flavus: Implications for biological control
Source: PLoS One. 2022 Oct 27;17(10):e0276556. doi: 10.1371/journal.pone.0276556 (PMC9620740; doi:10.1371/journal.pone.0276556)
Supplement: S14 Table — (XLSX) [file pone.0276556.s029.xlsx]

## Sheet: S14 Table
Supplementary S14 Table. A. flavus chromosomal LD across different lineages and sampling periods.
Lineage	Sampling Period	Summary Statistics	Chr1	Chr2	Chr3	Chr4	Chr5	Chr6	Chr7	Chr8
IB	Pre-application	Mean (r2)	0.102723	0.129216	0.133984	0.11689	0.209863	0.12585	0.260207	0.213405
		Std Dev (r2)	0.274001	0.315981	0.334128	0.306683	0.40076	0.29678	0.421847	0.38103
		Std Err Mean (r2)	0.0143419	0.00877049	0.0126379	0.0124479	0.0144143	0.010033	0.0196687	0.0151806
		Upper 95% Mean (r2)	0.130927	0.146422	0.158797	0.141336	0.238159	0.145542	0.298858	0.243216
		Lower 95% Mean (r2)	0.07452	0.112011	0.109171	0.0924434	0.181567	0.106159	0.221555	0.183594
		Number of Sites	5558	5313	4681	3974	4273	3447	2470	2900
IC	Pre-application	Mean (r2)	0.169361	0.237202	0.146206	0.138925	0.163937	0.115007	0.159032	0.104617
		Std Dev (r2)	0.342364	0.385133	0.318508	0.311486	0.334362	0.286573	0.326421	0.278195
		Std Err Mean (r2)	0.00071301	0.000786653	0.000664133	0.000762721	0.000756492	0.000854052	0.00116853	0.000950023
		Upper 95% Mean (r2)	0.170758	0.238744	0.147508	0.14042	0.165419	0.116681	0.161323	0.106479
		Lower 95% Mean (r2)	0.167963	0.23566	0.144904	0.13743	0.162454	0.113333	0.156742	0.102755
		Number of Sites	5254	5061	4475	3857	3912	3064	2233	2680
IB	Post 3-months	Mean (r2)	0.299752	0.251319	0.308644	0.317762	0.226168	0.25049	0.284306	0.257651
		Std Dev (r2)	0.402809	0.376484	0.40925	0.413577	0.351647	0.378699	0.410074	0.389023
		Std Err Mean (r2)	0.00372668	0.00377809	0.00353367	0.00381003	0.00302998	0.00397531	0.00468297	0.00362183
		Upper 95% Mean (r2)	0.307057	0.258725	0.315571	0.32523	0.232108	0.258283	0.293486	0.26475
		Lower 95% Mean (r2)	0.292447	0.243913	0.301718	0.310293	0.220229	0.242698	0.275126	0.250552
		Number of Sites	6132	5848	5142	4352	4710	3837	2701	3077
IC	Post 3-months	Mean (r2)	0.212121	0.219583	0.207692	0.190585	0.191967	0.200492	0.354273	0.2347
		Std Dev (r2)	0.317584	0.277996	0.289857	0.263402	0.259289	0.276324	0.371574	0.31936
		Std Err Mean (r2)	0.00631891	0.005379	0.00516533	0.00574517	0.00452256	0.0062225	0.00975465	0.00557543
		Upper 95% Mean (r2)	0.224512	0.23013	0.217819	0.201852	0.200835	0.212695	0.373408	0.245632
		Lower 95% Mean (r2)	0.19973	0.209035	0.197564	0.179318	0.1831	0.188289	0.335138	0.223768
		Number of Sites	3183	3242	2908	2230	2339	1890	1410	1638
IB	Post 1-year	Mean (r2)	0.0525509	0.0321259	0.0632392	0.058322	0.0614896	0.0663556	0.0759193	0.0904489
		Std Dev (r2)	0.197726	0.157963	0.209545	0.198932	0.198439	0.210557	0.234658	0.242796
		Std Err Mean (r2)	0.00377529	0.0028645	0.00474283	0.00423643	0.00337747	0.00479035	0.00547794	0.00461403
		Upper 95% Mean (r2)	0.0599536	0.0377425	0.0725408	0.0666298	0.0681116	0.0757504	0.086663	0.0994962
		Lower 95% Mean (r2)	0.0451482	0.0265094	0.0539377	0.0500142	0.0548675	0.0569608	0.0651757	0.0814016
		Number of Sites	3201	4712	4191	3772	3818	3362	2303	2779
IC	Post 1-year	Mean (r2)	0.0683744	0.0510311	0.0560024	0.0698784	0.0505643	0.0711304	0.0540497	0.0601176
		Std Dev (r2)	0.23081	0.19585	0.213467	0.231347	0.194427	0.234884	0.204483	0.21048
		Std Err Mean (r2)	0.0029657	0.00292054	0.00218989	0.00301495	0.00265123	0.00243093	0.00368692	0.00261855
		Upper 95% Mean (r2)	0.0741883	0.0567568	0.0602951	0.0757888	0.0557618	0.0758955	0.0612788	0.0652508
		Lower 95% Mean (r2)	0.0625606	0.0453054	0.0517098	0.063968	0.0453669	0.0663652	0.0468207	0.0549844
		Number of Sites	2712	4355	3936	3449	3420	3179	1980	2552
IB	Post 3-years	Mean (r2)	0.119788	0.120563	0.0704398	0.128409	0.137158	0.111319	0.17322	0.0994074
		Std Dev (r2)	0.300063	0.314689	0.235445	0.27939	0.30764	0.294866	0.301993	0.267925
		Std Err Mean (r2)	0.00572198	0.00718362	0.00793685	0.00787717	0.00796716	0.00960216	0.00550354	0.00869263
		Upper 95% Mean (r2)	0.131008	0.134652	0.0860172	0.143863	0.152786	0.130163	0.184011	0.116466
		Lower 95% Mean (r2)	0.108568	0.106475	0.0548624	0.112956	0.12153	0.0924751	0.162429	0.0823484
		Number of Sites	4952	2827	2590	2309	2446	2247	1502	1990
IC	Post 3-years	Mean (r2)	0.108155	0.12098	0.118199	0.121221	0.121478	0.11894	0.113922	0.123282
		Std Dev (r2)	0.257786	0.266739	0.27567	0.278823	0.278336	0.261175	0.259036	0.26351
		Std Err Mean (r2)	0.00115635	0.00149523	0.00130921	0.00147012	0.00116723	0.00125944	0.00163454	0.00134707
		Upper 95% Mean (r2)	0.110422	0.123911	0.120765	0.124103	0.123766	0.121409	0.117126	0.125922
		Lower 95% Mean (r2)	0.105889	0.11805	0.115633	0.11834	0.11919	0.116472	0.110718	0.120642
		Number of Sites	4488	2432	2386	2045	2036	1970	1184	1756
