# Supplementary material for: Asymmetrical lineage introgression and recombination in populations of Aspergillus flavus: Implications for biological control
Source: PLoS One. 2022 Oct 27;17(10):e0276556. doi: 10.1371/journal.pone.0276556 (PMC9620740; doi:10.1371/journal.pone.0276556)
Supplement: S15 Table — Mean concentrations based on three replicates for 99 isolates of A. flavus across different sampling periods, including reference strains. Estimates of mean aflatoxin concentration and standard deviation across lineage and sampling period. (XLSX) [file pone.0276556.s030.xlsx]

## Sheet: S15 Table
S15 Table. Aflatoxin B1 concentrations
Mean concentrations based on three replicates for 99 isolates of A. flavus across different sampling periods, including reference strains.											Mean and standard deviation across lineage and sampling period
IC Number	Location	Sampling Period	Treatment	Source	Lineage	AF Cluster	B1 Conc. (μg/mL)1	Average AF B1 Conc. (μg/mL)	Relative Standard Deviation (%)		Lineage	Sampling Period	Mean B1 Conc. (μg/mL)	Std Dev B1 Conc. (μg/mL)
							1.05				IB	Post 1-year	1.06571	1.31207
IC229	GA	Reference	Untreated	Soil	IC	Full	1.11	1.11	4.72		IB	Post 3-years	0.167333	0.183753
							1.16				IB	Post 3-months	0.0633333	0.0454606
							29.57				IB	Pre-application	0.395217	0.7886
IC278	GA	Reference	Untreated	Soil	IC	Full	27.35	28.76	4.25		IB	Reference	0.231667	0.118561
							29.35				IC	Post 1-year	57.625	57.4641
							0.35				IC	Post 3-years	9.32825	12.6301
IC308	GA	Reference	Untreated	Soil	IC	Full	0.2	0.26	33.6		IC	Post 3-months	18.2367	18.2633
							0.21				IC	Pre-application	37.2188	19.2266
							ND				IC	Reference	10.0389	14.0566
IC310	NC	Reference	Untreated	Soil	IC	Full	ND	NA	NA
							ND
							ND
IC1179	AZ	Reference	Untreated	Soil	IC	Full	ND	NA	NA
							ND
							ND
IC201	GA	Reference	Untreated	Soil	IB	Missing	ND	NA	NA
							ND
							0.41
IC218	GA	Reference	Untreated	Soil	IB	Full	0.2	0.3	36.26
							0.28
							ND
IC221	GA	Reference	Untreated	Soil	IB	Full	ND	NA	NA
							ND
							0.15
IC225	GA	Reference	Untreated	Soil	IB	Full	0.07	0.17	62.89
							0.28
							ND
IC6169	TX	Pre-application	Untreated	Soil	IC	Full	ND	NA	NA
							ND
							26.72
IC6172	TX	Pre-application	Untreated	Soil	IC	Full	26.53	27.97	8.34
							30.67
							ND
IC6508	NC	Pre-application	Untreated	Soil	IC	Full	ND	NA	NA
							ND
							1.7
IC6510	NC	Pre-application	Untreated	Soil	IC	Full	0.16	0.93	117.6
							ND
							33.74
IC6511	NC	Pre-application	Untreated	Soil	IC	Full	44.76	39.12	14.09
							38.88
							33.7
IC6540	NC	Pre-application	Untreated	Soil	IC	Full	39.62	20.61	20.44
							50.32
							54.48
IC6541	NC	Pre-application	Untreated	Soil	IC	Full	49.62	54.5	8.97
							59.4
							27.6
IC7165	IN	Pre-application	Untreated	Soil	IC	Full	19.07	25.81	23.44
							30.76
							71.8
IC7645	AR	Pre-application	Untreated	Soil	IC	Full	70.83	72.78	3.54
							75.7
							38.46
IC7680	AR	Pre-application	Untreated	Soil	IC	Full	39.36	39.92	4.52
							41.94
							ND
IC7718	AR	Pre-application	Untreated	Soil	IC	Full	ND	NA	NA
							ND
							19.69
IC8216	NC	Pre-application	Untreated	Kernel	IC	Full	19.08	20.62	10.51
							23.1
							ND
IC6353	TX	Pre-application	Untreated	Kernel	IB	Full	ND	NA	NA
							ND
							ND
IC6354	TX	Pre-application	Untreated	Kernel	IB	Full	0	0	NA
							0
							ND
IC6358	TX	Pre-application	Untreated	Kernel	IB	Full	ND	NA	NA
							ND
							0.72
IC6512	NC	Pre-application	Untreated	Soil	IB	Full	2.72	1.99	55.45
							2.54
							0.03
IC6542	NC	Pre-application	Untreated	Soil	IB	Partial	0.03	0.03	4.33
							0.03
							0.02
IC6866	IN	Pre-application	Untreated	Soil	IB	Full	0.06	0.57	161.21
							1.62
							0
IC7084	IN	Pre-application	Untreated	Soil	IB	Full	0.12	0.05	118.55
							0.03
							ND
IC7854	TX	Pre-application	Untreated	Soil	IB	Full	ND	NA	NA
							ND
							0.01
IC7855	TX	Pre-application	Untreated	Soil	IB	Full	0.01	0.01	69.63
							0.02
							0.02
IC7865	TX	Pre-application	Untreated	Soil	IB	Full	0.31	0.19	81.87
							0.24
							0.18
IC7961	TX	Pre-application	Untreated	Soil	IB	Full	0.19	0.19	2.55
							0.19
							ND
IC6314	TX	Post 3-months	AG	Kernel	IC	Full	ND	NA	NA
							ND
							ND
IC6321	TX	Post 3-months	AG	Kernel	IC	Full	ND	NA	NA
							ND
							0.39
IC6348	TX	Post 3-months	AF36	Kernel	IC	Full	0.3	0.42	31.97
							0.56
							45.47
IC8098	NC	Post 3-months	AF36	Kernel	IC	Full	34.67	40.73	13.56
							42.07
							20.4
IC8101	NC	Post 3-months	AF36	Kernel	IC	Full	10.07	13.56	43.73
							10.2
							0.13
IC6338	TX	Post 3-months	AF36	Kernel	IB	Full	0.11	0.09	47.69
							0.04
							ND
IC6340	TX	Post 3-months	AF36	Kernel	IB	Full	ND	NA	NA
							ND
							ND
IC6346	TX	Post 3-months	AF36	Kernel	IB	Full	ND	NA	NA
							ND
							0.03
IC8097	NC	Post 3-months	AF36	Kernel	IB	Full	0.05	0.04	46.48
							0.02
							ND
IC10098	IN	Post 3-months	AG	Kernel	IB	Full	ND	NA	NA
							ND
							ND
IC11306	TX	Post 1-year	AF36	Soil	IC	Full	ND	NA	NA
							ND
							53.13
IC13042	TX	Post 1-year	Untreated	Kernel	IC	Full	56.2	55.16	3.18
							56.13
							19.99
IC13878	NC	Post 1-year	AG	Soil	IC	Full	26.65	23.38	14.26
							23.5
							ND
IC14034	NC	Post 1-year	AG	Soil	IC	Full	71.33	137.53	68.07
							203.73
							ND
IC14794	TX	Post 1-year	Untreated	Kernel	IC	Full	ND	NA	NA
							ND
							48.83
IC15700	IN	Post 1-year	AF36	Soil	IC	Full	45.1	61.48	41
							90.5
							0.01
IC15706	IN	Post 1-year	AF36	Soil	IC	Full	0.01	0.01	28.64
							0.01
							ND
IC15720	IN	Post 1-year	AG	Soil	IC	Full	ND	NA	NA
							ND
							58.73
IC16033	NC	Post 1-year	AG	Kernel	IC	Full	52.9	48.8	25.61
							34.77
							ND
IC16148	NC	Post 1-year	Untreated	Kernel	IC	Full	0.99	0.68	64.4
							0.37
							179.2
IC18128	AR	Post 1-year	AG	Kernel	IC	Full	86.4	141.62	34.49
							159.27
							0.11
IC11271	TX	Post 1-year	AG	Soil	IB	Full	0.4	0.3	53.71
							0.38
							1.31
IC11548	TX	Post 1-year	AG	Soil	IB	Full	0.02	0.89	84.65
							1.33
							3.04
IC13049	TX	Post 1-year	AF36	Kernel	IB	Full	1.1	1.46	97.61
							0.25
							0.95
IC13154	TX	Post 1-year	AF36	Kernel	IB	Full	3.05	1.5	90.51
							0.5
							3.58
IC15711	IN	Post 1-year	AG	Soil	IB	Full	4.41	2.79	75.89
							0.39
							ND
IC15721	IN	Post 1-year	AG	Soil	IB	Full	ND	NA	NA
							ND
							0.05
IC16302	NC	Post 1-year	AG	Kernel	IB	Full	0.02	0.03	45.16
							0.03
							0.91
IC18299	AR	Post 1-year	AG	Kernel	IB	Full	0.04	0.48	89.86
							0.51
							1.57
IC14609	TX	Post 3-years	Untreated	Kernel	IC	Full	0.97	1.09	39.7
							0.73
							0.13
IC14611	TX	Post 3-years	Untreated	Kernel	IC	Full	ND	0.13	5.42
							0.14
							0.59
IC14613	TX	Post 3-years	Untreated	Kernel	IC	Full	0.7	0.65	8.88
							0.68
							ND
IC14645	TX	Post 3-years	Untreated	Kernel	IC	Full	ND	NA	NA
							ND
							ND
IC14651	TX	Post 3-years	Untreated	Kernel	IC	Full	ND	NA	NA
							ND
							0.15
IC14674	TX	Post 3-years	Untreated	Kernel	IC	Full	0.05	0.14	63.35
							0.23
							0.09
IC14677	TX	Post 3-years	Untreated	Kernel	IC	Full	0.03	0.06	64.07
							ND
							1.46
IC14680	TX	Post 3-years	Untreated	Kernel	IC	Full	0.6	1.45	58
							2.28
							1.37
IC14683	TX	Post 3-years	Untreated	Kernel	IC	Full	2.47	2.82	58.26
							4.6
							0.04
IC14687	TX	Post 3-years	Untreated	Kernel	IC	Full	0.14	0.08	56.47
							0.08
							32.73
IC14691	TX	Post 3-years	Untreated	Kernel	IC	Full	15.1	24.34	36.33
							25.18
							0.25
IC14693	TX	Post 3-years	Untreated	Kernel	IC	Full	0.58	0.44	38.8
							0.48
							28.31
IC14722	TX	Post 3-years	AG	Kernel	IC	Full	30.06	27.11	13.62
							22.97
							49.41
IC14756	TX	Post 3-years	Untreated	Kernel	IC	Full	24.8	33.23	42.2
							25.48
							10.94
IC14757	TX	Post 3-years	Untreated	Kernel	IC	Full	14.31	12.07	16.1
							10.96
							24.78
IC14770	TX	Post 3-years	AG	Kernel	IC	Full	15.8	20.82	22.01
							21.89
							0.5
IC14618	TX	Post 3-years	Untreated	Kernel	IB	Full	0.11	0.23	99.73
							0.09
							0
IC14631	TX	Post 3-years	AG	Kernel	IB	Full	0.01	0.03	140.7
							0.08
							0.02
IC14638	TX	Post 3-years	AG	Kernel	IB	Full	0.01	0.02	43.71
							0.03
							ND
IC14649	TX	Post 3-years	Untreated	Kernel	IB	Missing	ND	NA	NA
							ND
							ND
IC14650	TX	Post 3-years	Untreated	Kernel	IB	Missing	-	NA	NA
							ND
							ND
IC14658	TX	Post 3-years	Untreated	Kernel	IB	Missing	ND	NA	NA
							ND
							ND
IC14661	TX	Post 3-years	Untreated	Kernel	IB	Full	ND	NA	NA
							ND
							ND
IC14664	TX	Post 3-years	Untreated	Kernel	IB	Missing	ND	NA	NA
							ND
							ND
IC14676	TX	Post 3-years	Untreated	Kernel	IB	Full	ND	NA	NA
							ND
							ND
IC14684	TX	Post 3-years	Untreated	Kernel	IB	Full	ND	NA	NA
							ND
							ND
IC14688	TX	Post 3-years	Untreated	Kernel	IB	Full	ND	NA	NA
							ND
							0
IC14697	TX	Post 3-years	AG	Kernel	IB	Full	0	0.02	150.01
							0.06
							0.49
IC14707	TX	Post 3-years	AG	Kernel	IB	Full	0.05	0.21	115.17
							0.09
							ND
IC14713	TX	Post 3-years	AG	Kernel	IB	Missing	ND	NA	NA
							ND
							ND
IC14721	TX	Post 3-years	AG	Kernel	IB	Missing	ND	NA	NA
							ND
							0.09
IC14725	TX	Post 3-years	AG	Kernel	IB	Full	0.06	0.06	40.17
							0.04
							0.22
IC14728	TX	Post 3-years	AG	Kernel	IB	Full	0.24	0.31	46.39
							0.48
							0.23
IC14744	TX	Post 3-years	AG	Kernel	IB	Full	0.03	0.12	86.6
							0.1
							ND
IC14745	TX	Post 3-years	AG	Kernel	IB	Full	ND	NA	NA
							ND
							0.44
IC14753	TX	Post 3-years	Untreated	Kernel	IB	Full	0.51	0.51	12.87
							0.57
							ND
IC14768	TX	Post 3-years	AG	Kernel	IB	Full	ND	NA	NA
							ND
							0.13
IC14769	TX	Post 3-years	AG	Kernel	IB	Full	0.07	0.16	64.24
							0.27
