# Supplementary material for: Asymmetrical lineage introgression and recombination in populations of Aspergillus flavus: Implications for biological control
Source: PLoS One. 2022 Oct 27;17(10):e0276556. doi: 10.1371/journal.pone.0276556 (PMC9620740; doi:10.1371/journal.pone.0276556)
Supplement: S16 Table — (XLSX) [file pone.0276556.s031.xlsx]

## Sheet: S16 Table
Supplementary S16 Table. Probabilities of Kolmogorov-Smirnov tests across different sampling periods*
Lineage/Sample	IB Total	IC Total	IB Pre-application	IC Pre-application	IB Post 3-months	IC Post 3-months	IB Post 1-year	IC Post 1-year	IB Post 3-years	IC Post 3-years
IB Total	1	0	0.760047	0.000725	0.525002	0.191828	0.012183	0.003735	0.753387	0.002622
IC Total		1	0.017783	0.610595	0.008752	0.967418	0.097281	0.179648	1.4e-05	0.854851
IB Pre-application			1	0.022526	0.293478	0.608264	0.141691	0.07388	0.379993	0.056992
IC Pre-application				1	0.017111	0.562792	0.045013	0.648371	0.000893	0.35671
IB Post 3-months					1	0.208985	0.029391	0.070256	0.866825	0.012252
IC Post 3-months						1	0.585747	0.360113	0.103862	0.883198
IB Post 1-year							1	0.080574	0.005954	0.3541
IC Post 1-year								1	0.00255	0.09483
IB Post 3-years									1	0.002062
IC Post 3-years										1
